# Supplementary material for: Absent in melanoma 2: a potent suppressor of retinal pigment epithelial-mesenchymal transition and experimental proliferative vitreoretinopathy
Source: Cell Death Dis. 2025 Jan 27;16(1):49. doi: 10.1038/s41419-025-07367-9 (PMC11772762; doi:10.1038/s41419-025-07367-9)
Supplement: Supplementary file 2 — Supplemental material 2 [file 41419_2025_7367_MOESM2_ESM.xlsx]

## Sheet: phRPE_P3vsphRPE_deg_all
gene_id	phRPE1_P3	phRPE2_P3	phRPE3_P3	phRPE1	phRPE2	phRPE3	phRPE_P3	phRPE	log2FoldChange	pvalue	padj	gene_name	gene_chr	gene_start	gene_end	gene_strand	gene_length	gene_biotype	gene_description	tf_family
ENSG00000140522	12.0366	11.0256	6.55622	88628.8	52564.6	73193.8	9.87283	71462.4	-12.8234	5.70555e-188	1.33447e-183	RLBP1	15	89209869	89221751	-	1985	protein_coding	retinaldehyde binding protein 1 [Source:HGNC Symbol;Acc:HGNC:10024]	-
ENSG00000167995	21.6659	50.5341	25.4053	150611	108064	133423	32.5351	130699	-11.9784	2.45932e-181	2.87605e-177	BEST1	11	61949821	61965515	+	8930	protein_coding	bestrophin 1 [Source:HGNC Symbol;Acc:HGNC:12703]	-
ENSG00000132386	385.172	542.093	490.897	214986	186108	295103	472.721	232066	-8.93956	5.85682e-165	4.56617e-161	SERPINF1	17	1761959	1777574	+	3069	protein_coding	serpin family F member 1 [Source:HGNC Symbol;Acc:HGNC:8824]	-
ENSG00000198691	46.5417	39.5085	25.4053	24121.7	18615.4	23826	37.1518	22187.7	-9.22233	1.87799e-149	1.09811e-145	ABCA4	1	93992835	94121132	-	8530	protein_coding	ATP binding cassette subfamily A member 4 [Source:HGNC Symbol;Acc:HGNC:34]	-
ENSG00000150625	22.4684	15.6196	23.7663	9933.27	6726.17	11507.5	20.6181	9388.98	-8.82642	3.13889e-112	1.46831e-108	GPM6A	4	175632934	176002664	-	7040	protein_coding	glycoprotein M6A [Source:HGNC Symbol;Acc:HGNC:4460]	-
ENSG00000083067	143.637	178.248	237.663	32167.7	29337.6	24494.3	186.516	28666.5	-7.26391	3.27249e-111	1.27567e-107	TRPM3	9	70529063	71446904	-	19912	protein_coding	transient receptor potential cation channel subfamily M member 3 [Source:HGNC Symbol;Acc:HGNC:17992]	-
ENSG00000121207	58.5783	32.1581	21.3077	55236.1	43925.5	32251.7	37.348	43804.4	-10.194	1.01245e-108	3.00937e-105	LRAT	4	154626945	154753118	+	7562	protein_coding	lecithin retinol acyltransferase [Source:HGNC Symbol;Acc:HGNC:6685]	-
ENSG00000188687	6.41954	13.782	7.37575	5741.6	6076.98	4906.17	9.19244	5574.92	-9.26083	1.02933e-108	3.00937e-105	SLC4A5	2	74216242	74343414	-	8025	protein_coding	solute carrier family 4 member 5 [Source:HGNC Symbol;Acc:HGNC:18168]	-
ENSG00000120057	12.0366	3.67521	2.45858	56082.7	24601	40926.2	6.05681	40536.6	-12.6955	8.15462e-96	2.1192e-92	SFRP5	10	97766751	97771952	-	1836	protein_coding	secreted frizzled related protein 5 [Source:HGNC Symbol;Acc:HGNC:10779]	-
ENSG00000248550	9.62931	10.1068	10.6539	2187.34	1986.44	2491.5	10.13	2221.76	-7.77708	3.28818e-93	7.69073e-90	OTX2-AS1	14	56813183	57152177	+	3118	lincRNA	OTX2 antisense RNA 1 (head to head) [Source:HGNC Symbol;Acc:HGNC:43906]	-
ENSG00000172164	45.7392	45.0213	49.1716	2708.96	2605.17	3293.95	46.6441	2869.36	-5.9424	3.33545e-91	7.09208e-88	SNTB1	8	120535745	120813273	-	6868	protein_coding	syntrophin beta 1 [Source:HGNC Symbol;Acc:HGNC:11168]	-
ENSG00000136541	12.8391	1.8376	13.1124	12550.1	12002.7	14145.3	9.26304	12899.4	-10.4254	2.14556e-90	4.18188e-87	ERMN	2	157318625	157327713	-	4393	protein_coding	ermin [Source:HGNC Symbol;Acc:HGNC:29208]	-
ENSG00000010379	0.802442	1.8376	1.63905	39678.3	27915.3	22647.9	1.42637	30080.5	-14.3813	1.99454e-81	3.58849e-78	SLC6A13	12	220621	262873	-	4243	protein_coding	solute carrier family 6 member 13 [Source:HGNC Symbol;Acc:HGNC:11046]	-
ENSG00000135697	5.6171	0	4.09764	8245.15	6700.96	5847.65	3.23824	6931.25	-11.0216	4.44977e-81	7.43397e-78	BCO1	16	81238448	81291142	+	2930	protein_coding	beta-carotene oxygenase 1 [Source:HGNC Symbol;Acc:HGNC:13815]	-
ENSG00000114646	12.0366	11.0256	31.142	10928	7576.01	10894.1	18.0681	9799.35	-9.07853	2.69402e-80	4.20069e-77	CSPG5	3	47562239	47580792	-	4366	protein_coding	chondroitin sulfate proteoglycan 5 [Source:HGNC Symbol;Acc:HGNC:2467]	-
ENSG00000134160	4.81465	0	1.63905	10416.3	8038.21	10508.7	2.15124	9654.4	-12.0802	6.06223e-80	8.86184e-77	TRPM1	15	31001061	31161273	-	7454	protein_coding	transient receptor potential cation channel subfamily M member 1 [Source:HGNC Symbol;Acc:HGNC:7146]	-
ENSG00000163053	38.5172	21.1325	12.2929	8740.63	10940.7	8057.44	23.9809	9246.25	-8.5882	3.53613e-79	4.86509e-76	SLC16A14	2	230034974	230068999	-	4946	protein_coding	solute carrier family 16 member 14 [Source:HGNC Symbol;Acc:HGNC:26417]	-
ENSG00000101439	2253.26	2664.53	3499.38	219593	151758	181195	2805.72	184182	-6.03661	2.64732e-78	3.43989e-75	CST3	20	23626706	23638473	-	3695	protein_coding	cystatin C [Source:HGNC Symbol;Acc:HGNC:2475]	-
ENSG00000162998	10.4318	4.59401	0	104346	44839.4	121012	5.00859	90065.7	-14.1291	6.91972e-78	8.51817e-75	FRZB	2	182833275	182867162	-	3162	protein_coding	frizzled related protein [Source:HGNC Symbol;Acc:HGNC:3959]	-
ENSG00000018236	76.232	84.5298	98.3433	2982.84	2706.02	3165.9	86.3684	2951.59	-5.09479	3.12496e-75	3.65448e-72	CNTN1	12	40692442	41072418	+	7492	protein_coding	contactin 1 [Source:HGNC Symbol;Acc:HGNC:2171]	-
ENSG00000153208	13.6415	6.43162	6.55622	2324.28	3179.78	3961.04	8.87645	3155.03	-8.46404	1.28891e-72	1.43554e-69	MERTK	2	111898479	112029561	+	4700	protein_coding	MER proto-oncogene, tyrosine kinase [Source:HGNC Symbol;Acc:HGNC:7027]	-
ENSG00000148600	17.6537	5.51281	8.19527	3523.14	2982.29	2869.56	10.4539	3125	-8.20984	4.76865e-72	5.06972e-69	CDHR1	10	84194635	84219621	+	7633	protein_coding	cadherin related family member 1 [Source:HGNC Symbol;Acc:HGNC:14550]	-
ENSG00000147606	2.40733	2.75641	7.37575	2384.03	2126.16	2200.03	4.17983	2236.74	-9.05376	9.37687e-72	9.155e-69	SLC26A7	8	91209494	91398152	+	6273	protein_coding	solute carrier family 26 member 7 [Source:HGNC Symbol;Acc:HGNC:14467]	-
ENSG00000118298	4.01221	8.26922	10.6539	10178.5	5129.46	4636.66	7.6451	6648.21	-9.76801	9.39416e-72	9.155e-69	CA14	1	150257159	150265078	+	3833	protein_coding	carbonic anhydrase 14 [Source:HGNC Symbol;Acc:HGNC:1372]	-
ENSG00000189129	36.1099	63.3974	63.1036	3988.74	4823.77	5640.33	54.2036	4817.61	-6.47575	1.02799e-71	9.61749e-69	PLAC9	10	80131682	80145359	+	1240	protein_coding	placenta specific 9 [Source:HGNC Symbol;Acc:HGNC:19255]	-
ENSG00000116741	12.8391	11.0256	16.3905	1882.33	1358.26	2026.86	13.4184	1755.82	-7.02752	3.37029e-71	3.03184e-68	RGS2	1	192809039	192812283	+	2096	protein_coding	regulator of G protein signaling 2 [Source:HGNC Symbol;Acc:HGNC:9998]	-
ENSG00000128591	39860.5	37696.6	23467.2	500.46	486.369	637.815	33674.8	541.548	5.95859	8.18054e-69	7.08647e-66	FLNC	7	128830377	128859274	+	9280	protein_coding	filamin C [Source:HGNC Symbol;Acc:HGNC:3756]	-
ENSG00000148482	3.20977	0	0	21903.2	18112.2	18585.6	1.06992	19533.7	-14.091	1.97595e-68	1.65056e-65	SLC39A12	10	17951839	18043292	+	2808	protein_coding	solute carrier family 39 member 12 [Source:HGNC Symbol;Acc:HGNC:20860]	-
ENSG00000066468	16.0488	6.43162	4.91716	3640.17	2977.04	2695.16	9.13254	3104.12	-8.39868	1.01125e-67	8.15593e-65	FGFR2	10	121478334	121598458	-	7578	protein_coding	fibroblast growth factor receptor 2 [Source:HGNC Symbol;Acc:HGNC:3689]	-
ENSG00000146411	146.045	170.897	102.441	7936.41	7997.25	6084.24	139.794	7339.3	-5.71517	8.51226e-67	6.63644e-64	SLC2A12	6	133988697	134052636	-	4468	protein_coding	solute carrier family 2 member 12 [Source:HGNC Symbol;Acc:HGNC:18067]	-
ENSG00000065675	14.444	5.51281	8.19527	1676.92	1969.64	1535.39	9.38402	1727.31	-7.51038	1.33532e-66	1.00747e-63	PRKCQ	10	6427143	6580301	-	3295	protein_coding	protein kinase C theta [Source:HGNC Symbol;Acc:HGNC:9410]	-
ENSG00000180245	1.60488	0	2.45858	9012.02	8413.23	13006.3	1.35449	10143.8	-12.8237	2.00398e-65	1.46472e-62	RRH	4	109827994	109844604	+	1455	protein_coding	retinal pigment epithelium-derived rhodopsin homolog [Source:HGNC Symbol;Acc:HGNC:10450]	-
ENSG00000166073	2070.3	2504.66	3213.37	23.6536	38.8675	32.9273	2596.11	31.8161	6.34491	1.74016e-63	1.23335e-60	GPR176	15	39799032	39920892	-	5119	protein_coding	G protein-coupled receptor 176 [Source:HGNC Symbol;Acc:HGNC:32370]	-
ENSG00000100156	39.3197	11.0256	8.19527	29570.7	15195.1	21205.2	19.5135	21990.3	-10.133	7.02838e-63	4.82758e-60	SLC16A8	22	38078134	38084093	-	2203	protein_coding	solute carrier family 16 member 8 [Source:HGNC Symbol;Acc:HGNC:16270]	-
ENSG00000135414	383.567	371.196	481.063	10482.3	12175	9344.04	411.942	10667.1	-4.69443	7.22414e-63	4.82758e-60	GDF11	12	55743280	55757278	+	8657	protein_coding	growth differentiation factor 11 [Source:HGNC Symbol;Acc:HGNC:4216]	-
ENSG00000154380	2883.98	5830.72	4108.29	17.429	28.3628	13.4148	4274.33	19.7355	7.74858	5.4227e-62	3.5231e-59	ENAH	1	225486835	225653142	-	15044	protein_coding	ENAH, actin regulator [Source:HGNC Symbol;Acc:HGNC:18271]	-
ENSG00000147003	4.01221	3.67521	4.91716	1722.98	1739.58	3023.22	4.20153	2161.93	-9.00305	1.16088e-61	7.33834e-59	CLTRN	X	15627318	15675012	-	2009	protein_coding	collectrin, amino acid transport regulator [Source:HGNC Symbol;Acc:HGNC:29437]	-
ENSG00000135437	235.116	145.171	171.281	8721.95	7469.91	6452.54	183.856	7548.13	-5.35862	9.77799e-61	6.01835e-58	RDH5	12	55720367	55724705	+	2983	protein_coding	retinol dehydrogenase 5 [Source:HGNC Symbol;Acc:HGNC:9940]	-
ENSG00000185664	138.02	64.3162	22.1272	50688.4	55378.8	60372.9	74.8212	55480	-9.53359	1.18527e-58	7.10827e-56	PMEL	12	55954105	55973317	-	3901	protein_coding	premelanosome protein [Source:HGNC Symbol;Acc:HGNC:10880]	-
ENSG00000151892	4342.82	6157.81	6534.91	17.429	19.959	48.7812	5678.51	28.7231	7.63109	1.71384e-58	1.00213e-55	GFRA1	10	116056925	116273467	-	9678	protein_coding	GDNF family receptor alpha 1 [Source:HGNC Symbol;Acc:HGNC:4243]	-
ENSG00000152583	2.40733	0.918802	2.45858	2930.56	3005.4	4885.44	1.92824	3607.13	-10.845	2.9216e-58	1.66666e-55	SPARCL1	4	87473335	87531061	-	3477	protein_coding	SPARC like 1 [Source:HGNC Symbol;Acc:HGNC:11220]	-
ENSG00000165795	28.0855	22.9701	29.503	2171.15	1321.49	1512.22	26.8528	1668.29	-5.95467	4.38648e-58	2.44275e-55	NDRG2	14	21016763	21070872	-	7550	protein_coding	NDRG family member 2 [Source:HGNC Symbol;Acc:HGNC:14460]	-
ENSG00000136824	3077.37	2518.44	2669.2	118.268	141.814	139.026	2755	133.036	4.37134	6.07751e-57	3.30574e-54	SMC2	9	104094260	104141417	+	6468	protein_coding	structural maintenance of chromosomes 2 [Source:HGNC Symbol;Acc:HGNC:14011]	-
ENSG00000107317	144.44	226.944	175.379	4763.09	5678.85	5779.36	182.254	5407.1	-4.89189	7.06792e-57	3.75708e-54	PTGDS	9	136975092	136981742	+	2711	protein_coding	prostaglandin D2 synthase [Source:HGNC Symbol;Acc:HGNC:9592]	-
ENSG00000105516	53.7636	57.8845	41.7959	1586.04	1300.48	1467.1	51.148	1451.21	-4.82783	2.55861e-56	1.32985e-53	DBP	19	48630030	48637438	-	6544	protein_coding	D-box binding PAR bZIP transcription factor [Source:HGNC Symbol;Acc:HGNC:2697]	TF_bZIP
ENSG00000103710	4.01221	0	0.819527	3045.09	3444.5	2873.21	1.61058	3120.93	-10.8627	1.45608e-55	7.40352e-53	RASL12	15	65053337	65076690	-	2802	protein_coding	RAS like family 12 [Source:HGNC Symbol;Acc:HGNC:30289]	-
ENSG00000116745	0	0	0	186024	89554.9	125635	0	133738	-19.714	2.98907e-55	1.48748e-52	RPE65	1	68428822	68449959	-	2610	protein_coding	RPE65, retinoid isomerohydrolase [Source:HGNC Symbol;Acc:HGNC:10294]	-
ENSG00000129244	2.40733	0	4.09764	8525.26	4375.22	14534.4	2.16832	9144.95	-12.0081	3.78586e-55	1.84474e-52	ATP1B2	17	7646627	7657768	+	3276	protein_coding	ATPase Na+/K+ transporting subunit beta 2 [Source:HGNC Symbol;Acc:HGNC:805]	-
ENSG00000118271	15.2464	0	0	357423	253907	340719	5.08213	317349	-15.9154	1.27354e-54	6.07895e-52	TTR	18	31557010	31599021	+	2395	protein_coding	transthyretin [Source:HGNC Symbol;Acc:HGNC:12405]	-
ENSG00000133069	132.403	182.842	167.184	3819.43	3213.39	3274.44	160.809	3435.76	-4.41799	1.43797e-54	6.72654e-52	TMCC2	1	205228176	205285632	+	5592	protein_coding	transmembrane and coiled-coil domain family 2 [Source:HGNC Symbol;Acc:HGNC:24239]	-
ENSG00000107165	43.3319	7.35042	1.63905	121403	115170	151980	17.4405	129518	-12.854	1.47626e-54	6.77023e-52	TYRP1	9	12685439	12710290	+	3741	protein_coding	tyrosinase related protein 1 [Source:HGNC Symbol;Acc:HGNC:12450]	-
ENSG00000171345	8485.03	43912.3	18730.3	1.24493	3.15142	2.43906	23709.2	2.27847	13.3246	5.65799e-54	2.5449e-51	KRT19	17	41523617	41528308	-	2336	protein_coding	keratin 19 [Source:HGNC Symbol;Acc:HGNC:6436]	-
ENSG00000148604	0	0	0	154804	71187.4	102502	0	109498	-19.4255	2.28862e-53	1.00997e-50	RGR	10	84245053	84259960	+	4256	protein_coding	retinal G protein coupled receptor [Source:HGNC Symbol;Acc:HGNC:9990]	-
ENSG00000125462	3.20977	0.918802	0.819527	2400.22	1930.77	2200.03	1.64937	2177.01	-10.3374	2.97607e-52	1.28902e-49	C1orf61	1	156404250	156430701	-	12314	protein_coding	chromosome 1 open reading frame 61 [Source:HGNC Symbol;Acc:HGNC:30780]	-
ENSG00000091137	4.81465	4.59401	6.55622	1251.15	825.671	813.427	5.32163	963.416	-7.49594	3.57759e-52	1.52139e-49	SLC26A4	7	107660635	107717809	+	5800	protein_coding	solute carrier family 26 member 4 [Source:HGNC Symbol;Acc:HGNC:8818]	-
ENSG00000180914	7749.19	2580	5443.3	8.71449	3.15142	2.43906	5257.49	4.76832	10.1248	1.93484e-51	8.08109e-49	OXTR	3	8750408	8769628	-	4514	protein_coding	oxytocin receptor [Source:HGNC Symbol;Acc:HGNC:8529]	-
ENSG00000165495	4.01221	10.1068	4.09764	1604.71	948.577	1256.12	6.07222	1269.8	-7.72982	3.36824e-51	1.3821e-48	PKNOX2	11	125164687	125433389	+	6538	protein_coding	PBX/knotted 1 homeobox 2 [Source:HGNC Symbol;Acc:HGNC:16714]	Homeobox
ENSG00000198948	418.875	452.051	257.332	16941	11959.6	17053.9	376.086	15318.2	-5.34827	5.40311e-51	2.17885e-48	MFAP3L	4	169986597	170033031	-	8741	protein_coding	microfibril associated protein 3 like [Source:HGNC Symbol;Acc:HGNC:29083]	-
ENSG00000125144	4.01221	7.35042	0.819527	4536.51	11250.6	3582.98	4.06072	6456.68	-10.6551	9.1726e-51	3.63624e-48	MT1G	16	56666731	56668065	-	750	protein_coding	metallothionein 1G [Source:HGNC Symbol;Acc:HGNC:7399]	-
ENSG00000154556	211.845	140.577	225.37	5673.13	4556.95	5197.64	192.597	5142.57	-4.73785	1.91148e-50	7.45127e-48	SORBS2	4	185585444	185956652	-	17161	protein_coding	sorbin and SH3 domain containing 2 [Source:HGNC Symbol;Acc:HGNC:24098]	-
ENSG00000130876	1.60488	0	4.91716	1405.52	1536.84	1479.29	2.17402	1473.88	-9.36466	3.88192e-50	1.48843e-47	SLC7A10	19	33208664	33225850	-	3111	protein_coding	solute carrier family 7 member 10 [Source:HGNC Symbol;Acc:HGNC:11058]	-
ENSG00000179242	1015.89	1150.34	1169.47	19.9188	7.35331	12.1953	1111.9	13.1558	6.41965	1.02972e-49	3.88454e-47	CDH4	20	61252426	61940617	+	7351	protein_coding	cadherin 4 [Source:HGNC Symbol;Acc:HGNC:1763]	-
ENSG00000135480	46518.4	18874	115620	0	8.40378	14.6344	60337.4	7.67938	12.9357	1.49801e-49	5.56143e-47	KRT7	12	52232520	52252186	+	4093	protein_coding	keratin 7 [Source:HGNC Symbol;Acc:HGNC:6445]	-
ENSG00000108231	8.82687	0.918802	0.819527	2844.66	2547.4	2590.28	3.52173	2660.78	-9.5302	1.77779e-49	6.497e-47	LGI1	10	93757809	93806272	+	11108	protein_coding	leucine rich glioma inactivated 1 [Source:HGNC Symbol;Acc:HGNC:6572]	-
ENSG00000145476	223.079	146.09	227.829	5238.65	4375.22	4834.22	198.999	4816.03	-4.59603	2.10526e-49	7.57537e-47	CYP4V2	4	186191520	186213456	+	9807	protein_coding	cytochrome P450 family 4 subfamily V member 2 [Source:HGNC Symbol;Acc:HGNC:23198]	-
ENSG00000187783	0	3.67521	3.27811	2110.15	1816.27	1323.19	2.31777	1749.87	-9.59251	5.40535e-49	1.91554e-46	TMEM72	10	44911200	44937002	+	3157	protein_coding	transmembrane protein 72 [Source:HGNC Symbol;Acc:HGNC:31658]	-
ENSG00000092758	8.02442	0.918802	6.55622	1241.19	1141.86	948.795	5.16648	1110.62	-7.71911	7.53017e-49	2.62871e-46	COL9A3	20	62816244	62841159	+	4841	protein_coding	collagen type IX alpha 3 chain [Source:HGNC Symbol;Acc:HGNC:2219]	-
ENSG00000115474	2.40733	13.782	1.63905	7745.93	9121.25	23724.7	5.94281	13530.6	-11.1763	1.05096e-48	3.61485e-46	KCNJ13	2	232766464	232776568	-	2977	protein_coding	potassium voltage-gated channel subfamily J member 13 [Source:HGNC Symbol;Acc:HGNC:6259]	-
ENSG00000166407	12.0366	1.8376	2.45858	3057.54	2065.23	2697.6	5.44427	2606.79	-8.88157	1.1572e-48	3.92256e-46	LMO1	11	8224304	8268716	-	1690	protein_coding	LIM domain only 1 [Source:HGNC Symbol;Acc:HGNC:6641]	-
ENSG00000246922	26.4806	21.1325	23.7663	12687	5673.6	3023.22	23.7931	7127.95	-8.22572	2.21668e-48	7.40658e-46	UBAP1L	15	65092770	65115197	-	8536	protein_coding	ubiquitin associated protein 1 like [Source:HGNC Symbol;Acc:HGNC:40028]	-
ENSG00000070731	18.4562	4.59401	3.27811	4172.99	4061.13	2825.65	8.7761	3686.59	-8.70276	2.84457e-48	9.37064e-46	ST6GALNAC2	17	76565379	76586956	-	3098	protein_coding	ST6 N-acetylgalactosaminide alpha-2,6-sialyltransferase 2 [Source:HGNC Symbol;Acc:HGNC:10867]	-
ENSG00000126861	12.8391	9.18802	1.63905	1661.98	2059.98	2459.79	7.88872	2060.58	-8.03015	1.15715e-47	3.75898e-45	OMG	17	31272013	31297539	-	3837	protein_coding	oligodendrocyte myelin glycoprotein [Source:HGNC Symbol;Acc:HGNC:8135]	-
ENSG00000129538	20.0611	27.5641	0.819527	29272	26185.1	47472.7	16.1482	34309.9	-11.0574	2.51806e-47	8.06779e-45	RNASE1	14	20801228	20803278	-	1506	protein_coding	ribonuclease A family member 1, pancreatic [Source:HGNC Symbol;Acc:HGNC:10044]	-
ENSG00000073792	1148.3	1349.72	1329.27	46.0623	66.1798	53.6593	1275.76	55.3005	4.52382	2.95235e-47	9.33141e-45	IGF2BP2	3	185643739	185825056	-	4735	protein_coding	insulin like growth factor 2 mRNA binding protein 2 [Source:HGNC Symbol;Acc:HGNC:28867]	-
ENSG00000058668	11982.1	18268.5	13880.3	399.621	631.334	478.056	14710.3	503.004	4.86955	3.7083e-47	1.15645e-44	ATP2B4	1	203626561	203744081	+	9721	protein_coding	ATPase plasma membrane Ca2+ transporting 4 [Source:HGNC Symbol;Acc:HGNC:817]	-
ENSG00000158270	3.20977	10.1068	1.63905	2188.58	3549.55	6590.34	4.98522	4109.49	-9.71209	3.23271e-46	9.94867e-44	COLEC12	18	316740	500722	-	7340	protein_coding	collectin subfamily member 12 [Source:HGNC Symbol;Acc:HGNC:16016]	-
ENSG00000021300	964.536	1561.96	1122.75	37849.5	26781.8	30571.2	1216.42	31734.2	-4.70548	3.6266e-46	1.10159e-43	PLEKHB1	11	73646178	73662819	+	4933	protein_coding	pleckstrin homology domain containing B1 [Source:HGNC Symbol;Acc:HGNC:19079]	-
ENSG00000132376	585.783	475.94	962.125	36249.8	28610.7	24262.6	674.616	29707.7	-5.46045	2.05673e-45	6.1673e-43	INPP5K	17	1494571	1516888	-	5325	protein_coding	inositol polyphosphate-5-phosphatase K [Source:HGNC Symbol;Acc:HGNC:33882]	-
ENSG00000178234	560.105	560.469	544.166	6974.08	5600.07	6059.85	554.913	6211.33	-3.48455	3.63009e-45	1.07474e-42	GALNT11	7	152025674	152122347	+	8295	protein_coding	polypeptide N-acetylgalactosaminyltransferase 11 [Source:HGNC Symbol;Acc:HGNC:19875]	-
ENSG00000154122	143.637	70.7478	86.8699	4403.3	3948.73	3397.61	100.418	3916.55	-5.28382	3.74895e-45	1.09605e-42	ANKH	5	14704800	14871785	-	12702	protein_coding	ANKH inorganic pyrophosphate transport regulator [Source:HGNC Symbol;Acc:HGNC:15492]	-
ENSG00000174238	2002.9	1991.04	2186.5	54270.1	33587.8	37214	2060.15	41690.6	-4.33889	1.07302e-44	3.09839e-42	PITPNA	17	1517718	1562816	-	4784	protein_coding	phosphatidylinositol transfer protein alpha [Source:HGNC Symbol;Acc:HGNC:9001]	-
ENSG00000109103	521.588	451.132	482.702	13496.2	8867.04	8602.57	485.14	10322	-4.41104	1.24578e-44	3.55335e-42	UNC119	17	28546707	28552668	-	5128	protein_coding	unc-119 lipid binding chaperone [Source:HGNC Symbol;Acc:HGNC:12565]	-
ENSG00000165905	2.40733	1.8376	0	3541.82	2589.41	1808.56	1.41498	2646.6	-10.8764	1.32003e-44	3.71977e-42	LARGE2	11	45921621	45929096	+	3115	protein_coding	LARGE xylosyl- and glucuronyltransferase 2 [Source:HGNC Symbol;Acc:HGNC:16522]	-
ENSG00000113296	6.41954	24.8077	13.932	1980.68	2547.4	1537.83	15.0531	2021.97	-7.08081	1.35915e-44	3.78442e-42	THBS4	5	79991311	80083287	+	4605	protein_coding	thrombospondin 4 [Source:HGNC Symbol;Acc:HGNC:11788]	-
ENSG00000140481	4.01221	1.8376	2.45858	1642.06	923.365	913.428	2.76947	1159.62	-8.69362	1.53735e-44	4.23023e-42	CCDC33	15	74202705	74336472	+	7067	protein_coding	coiled-coil domain containing 33 [Source:HGNC Symbol;Acc:HGNC:26552]	-
ENSG00000109819	14.444	8.26922	20.4882	722.057	722.725	747.572	14.4005	730.785	-5.65589	2.30103e-44	6.25799e-42	PPARGC1A	4	23755041	23904089	-	10870	protein_coding	PPARG coactivator 1 alpha [Source:HGNC Symbol;Acc:HGNC:9237]	-
ENSG00000134532	17.6537	17.4572	21.3077	839.08	662.848	562.204	18.8062	688.044	-5.19187	2.59976e-44	6.98918e-42	SOX5	12	23529500	24562544	-	10445	protein_coding	SRY-box 5 [Source:HGNC Symbol;Acc:HGNC:11201]	HMG
ENSG00000157087	7.22198	2.75641	0	3782.09	2409.78	1846.37	3.32613	2679.41	-9.64246	3.24768e-44	8.6318e-42	ATP2B2	3	10324023	10708007	-	10331	protein_coding	ATPase plasma membrane Ca2+ transporting 2 [Source:HGNC Symbol;Acc:HGNC:815]	-
ENSG00000119655	1383.41	1369.93	1322.72	11701.1	12607.8	11549	1358.69	11952.6	-3.13705	4.84376e-44	1.27293e-41	NPC2	14	74476192	74494177	-	2749	protein_coding	NPC intracellular cholesterol transporter 2 [Source:HGNC Symbol;Acc:HGNC:14537]	-
ENSG00000173110	1.60488	1.8376	0.819527	6426.31	2306.84	2909.8	1.42067	3880.98	-11.4267	9.98906e-44	2.59593e-41	HSPA6	1	161524540	161526910	+	2371	protein_coding	heat shock protein family A (Hsp70) member 6 [Source:HGNC Symbol;Acc:HGNC:5239]	-
ENSG00000104044	1.60488	0	3.27811	1167.74	1536.84	1213.43	1.62766	1306.01	-9.60366	1.34179e-43	3.4487e-41	OCA2	15	27754875	28099358	-	3299	protein_coding	OCA2 melanosomal transmembrane protein [Source:HGNC Symbol;Acc:HGNC:8101]	-
ENSG00000183036	1.60488	0.918802	0	5335.75	3856.28	5076.91	0.841229	4756.31	-12.4608	3.49914e-43	8.89581e-41	PCP4	21	39867317	39929397	+	1106	protein_coding	Purkinje cell protein 4 [Source:HGNC Symbol;Acc:HGNC:8742]	-
ENSG00000099834	47.3441	50.5341	13.1124	3956.38	5651.54	6559.86	36.9969	5389.26	-7.1885	4.66125e-43	1.17228e-40	CDHR5	11	616565	626078	-	3873	protein_coding	cadherin related family member 5 [Source:HGNC Symbol;Acc:HGNC:7521]	-
ENSG00000136153	1600.07	1789.83	3551.01	23.6536	34.6656	24.3906	2313.64	27.5699	6.38627	7.13813e-43	1.7761e-40	LMO7	13	75620434	75859870	+	14367	protein_coding	LIM domain 7 [Source:HGNC Symbol;Acc:HGNC:6646]	-
ENSG00000127249	5.6171	3.67521	7.37575	562.707	592.466	424.397	5.55602	526.523	-6.55491	2.88711e-42	7.10807e-40	ATP13A4	3	193402077	193593111	-	6013	protein_coding	ATPase 13A4 [Source:HGNC Symbol;Acc:HGNC:25422]	-
ENSG00000126217	14.444	9.18802	18.0296	1742.9	1229.05	786.597	13.8872	1252.85	-6.48929	4.20561e-42	1.02463e-39	MCF2L	13	112894378	113099739	+	23148	protein_coding	MCF.2 cell line derived transforming sequence like [Source:HGNC Symbol;Acc:HGNC:14576]	-
ENSG00000149452	0	0	0	40165.1	14678.2	26172.3	0	27005.2	-17.4059	6.99205e-42	1.68595e-39	SLC22A8	11	62989154	63015839	-	8531	protein_coding	solute carrier family 22 member 8 [Source:HGNC Symbol;Acc:HGNC:10972]	-
ENSG00000261115	1085.7	771.794	694.14	4.97971	4.20189	4.87812	850.546	4.68657	7.50968	7.28506e-42	1.73868e-39	TMEM178B	7	141074232	141480380	+	10656	protein_coding	transmembrane protein 178B [Source:HGNC Symbol;Acc:HGNC:44112]	-
ENSG00000181104	6695.58	2173.89	6497.21	12.4493	28.3628	32.9273	5122.23	24.5798	7.70026	1.26633e-41	2.99174e-39	F2R	5	76716043	76735781	+	4066	protein_coding	coagulation factor II thrombin receptor [Source:HGNC Symbol;Acc:HGNC:3537]	-
ENSG00000111664	46.5417	26.6453	27.0444	2564.55	1819.42	1296.36	33.4104	1893.44	-5.82191	1.34207e-41	3.13897e-39	GNB3	12	6839954	6847393	+	3437	protein_coding	G protein subunit beta 3 [Source:HGNC Symbol;Acc:HGNC:4400]	-
ENSG00000243566	1340.88	1876.19	2474.97	3.73478	0	7.31718	1897.35	3.68399	9.05802	1.96369e-41	4.5474e-39	UPK3B	7	76510428	76516521	+	2660	protein_coding	uroplakin 3B [Source:HGNC Symbol;Acc:HGNC:21444]	-
ENSG00000073464	206.228	109.337	144.237	3806.99	3563.2	3629.32	153.267	3666.5	-4.57902	2.00832e-41	4.60515e-39	CLCN4	X	10156945	10237660	+	6789	protein_coding	chloride voltage-gated channel 4 [Source:HGNC Symbol;Acc:HGNC:2022]	-
ENSG00000182578	18.4562	17.4572	0.819527	9350.64	8135.91	5833.01	12.2443	7773.19	-9.31365	6.49695e-41	1.47531e-38	CSF1R	5	150053291	150113372	-	5151	protein_coding	colony stimulating factor 1 receptor [Source:HGNC Symbol;Acc:HGNC:2433]	-
ENSG00000244242	39.3197	46.8589	24.5858	956.104	1160.77	1314.65	36.9215	1143.84	-4.9563	1.69916e-40	3.82132e-38	IFITM10	11	1732410	1750591	-	4784	protein_coding	interferon induced transmembrane protein 10 [Source:HGNC Symbol;Acc:HGNC:40022]	-
ENSG00000178075	16.8513	33.0769	18.8491	887.633	784.703	731.718	22.9258	801.351	-5.13544	2.44393e-40	5.44391e-38	GRAMD1C	3	113828182	113947174	+	7814	protein_coding	GRAM domain containing 1C [Source:HGNC Symbol;Acc:HGNC:25252]	-
ENSG00000169116	87.4662	21.1325	87.6894	11262.8	8406.93	17882	65.4294	12517.3	-7.57755	5.6018e-40	1.23604e-37	PARM1	4	74933095	75050115	+	5034	protein_coding	prostate androgen-regulated mucin-like protein 1 [Source:HGNC Symbol;Acc:HGNC:24536]	-
ENSG00000104205	252.769	174.572	266.346	4611.21	5740.83	3908.6	231.229	4753.54	-4.36098	6.99802e-40	1.52969e-37	SGK3	8	66667596	66862022	+	6474	protein_coding	serum/glucocorticoid regulated kinase family member 3 [Source:HGNC Symbol;Acc:HGNC:10812]	-
ENSG00000241158	8.02442	11.9444	4.09764	715.833	1797.36	1371.97	8.02216	1295.05	-7.34543	7.2988e-40	1.58066e-37	ADAMTS9-AS1	3	64561322	64592757	+	6949	processed_transcript	ADAMTS9 antisense RNA 1 [Source:HGNC Symbol;Acc:HGNC:40625]	-
ENSG00000100399	11.2342	38.5897	11.4734	3716.11	2174.48	3667.13	20.4324	3185.9	-7.29405	8.69188e-40	1.86509e-37	CHADL	22	41229510	41240934	-	2599	protein_coding	chondroadherin like [Source:HGNC Symbol;Acc:HGNC:25165]	-
ENSG00000110693	28.8879	38.5897	45.074	1111.72	1361.41	835.378	37.5172	1102.84	-4.87851	2.26522e-39	4.81647e-37	SOX6	11	15966449	16739591	-	19636	protein_coding	SRY-box 6 [Source:HGNC Symbol;Acc:HGNC:16421]	HMG
ENSG00000134013	4488.86	7945.8	1470.23	16.184	8.40378	10.9758	4634.97	11.8545	8.61759	5.212e-39	1.09823e-36	LOXL2	8	23297189	23425328	-	5707	protein_coding	lysyl oxidase like 2 [Source:HGNC Symbol;Acc:HGNC:6666]	-
ENSG00000145794	4.81465	3.67521	8.19527	395.887	412.836	506.105	5.56171	438.276	-6.2894	5.88894e-39	1.22979e-36	MEGF10	5	127290831	127465737	+	9007	protein_coding	multiple EGF like domains 10 [Source:HGNC Symbol;Acc:HGNC:29634]	-
ENSG00000115963	5398.03	9897.34	6228.41	146.901	163.874	259.76	7174.59	190.178	5.23782	1.63729e-38	3.38889e-36	RND3	2	150468195	150539011	-	3594	protein_coding	Rho family GTPase 3 [Source:HGNC Symbol;Acc:HGNC:671]	-
ENSG00000138772	1410.69	1262.43	1236.67	1.24493	15.7571	8.53671	1303.26	8.51291	7.22657	1.88129e-38	3.85977e-36	ANXA3	4	78551519	78610451	+	5123	protein_coding	annexin A3 [Source:HGNC Symbol;Acc:HGNC:541]	-
ENSG00000081923	2079.13	2738.03	1795.58	3.73478	17.858	2.43906	2204.25	8.01062	8.06687	2.1786e-38	4.4309e-36	ATP8B1	18	57646426	57803315	-	7028	protein_coding	ATPase phospholipid transporting 8B1 [Source:HGNC Symbol;Acc:HGNC:3706]	-
ENSG00000092445	1128.23	1539.91	1725.92	69.7159	78.7854	85.3671	1464.69	77.9561	4.23142	4.68191e-38	9.44011e-36	TYRO3	15	41557675	41583586	+	10945	protein_coding	TYRO3 protein tyrosine kinase [Source:HGNC Symbol;Acc:HGNC:12446]	-
ENSG00000101203	13.6415	3.67521	0.819527	3953.89	2407.68	2256.13	6.04542	2872.57	-8.88073	4.89834e-38	9.79207e-36	COL20A1	20	63293186	63334851	+	10974	protein_coding	collagen type XX alpha 1 chain [Source:HGNC Symbol;Acc:HGNC:14670]	-
ENSG00000160097	7.22198	3.67521	0.819527	2252.07	1450.7	850.013	3.90557	1517.6	-8.59606	5.55057e-38	1.10019e-35	FNDC5	1	32862268	32872482	-	3139	protein_coding	fibronectin type III domain containing 5 [Source:HGNC Symbol;Acc:HGNC:20240]	-
ENSG00000103528	21.6659	23.8889	34.4201	560.217	647.091	587.814	26.6583	598.374	-4.48735	6.30751e-38	1.23972e-35	SYT17	16	19167971	19268334	+	7538	protein_coding	synaptotagmin 17 [Source:HGNC Symbol;Acc:HGNC:24119]	-
ENSG00000184613	67.4052	7.35042	30.3225	12628.5	12901.9	8905.01	35.026	11478.5	-8.35221	6.48576e-38	1.26413e-35	NELL2	12	44508275	44921848	-	6424	protein_coding	neural EGFL like 2 [Source:HGNC Symbol;Acc:HGNC:7751]	-
ENSG00000198855	129.996	115.769	98.3433	1369.42	1378.22	1265.87	114.703	1337.84	-3.54386	7.09553e-38	1.37155e-35	FICD	12	108515185	108525837	+	4267	protein_coding	FIC domain containing [Source:HGNC Symbol;Acc:HGNC:18416]	-
ENSG00000114859	162.093	105.662	86.8699	2437.57	2630.38	2528.09	118.209	2532.01	-4.42012	9.30944e-38	1.78474e-35	CLCN2	3	184346185	184361651	-	8523	protein_coding	chloride voltage-gated channel 2 [Source:HGNC Symbol;Acc:HGNC:2020]	-
ENSG00000183423	1.60488	0	1.63905	2023.01	1704.92	1237.82	1.08131	1655.25	-10.5294	9.67676e-38	1.84008e-35	LRIT3	4	109848202	109872315	+	3897	protein_coding	leucine rich repeat, Ig-like and transmembrane domains 3 [Source:HGNC Symbol;Acc:HGNC:24783]	-
ENSG00000173599	88.2687	73.5042	93.4261	1396.81	1185.98	1052.45	85.0663	1211.75	-3.83115	1.02747e-37	1.93803e-35	PC	11	66848233	66958376	-	5927	protein_coding	pyruvate carboxylase [Source:HGNC Symbol;Acc:HGNC:8636]	-
ENSG00000002933	2.40733	0.918802	0.819527	3396.16	1497.97	7268.4	1.38189	4054.18	-11.5009	1.15193e-37	2.1554e-35	TMEM176A	7	150800403	150805120	+	3479	protein_coding	transmembrane protein 176A [Source:HGNC Symbol;Acc:HGNC:24930]	-
ENSG00000277196	4.01221	1.8376	9.0148	1878.59	992.696	801.232	4.95487	1224.17	-7.93342	1.60032e-37	2.97063e-35	AC007325.2	KI270734.1	138082	161852	-	2405	protein_coding	proline dehydrogenase 1, mitochondrial [Source:NCBI gene;Acc:102724788]	-
ENSG00000146006	22.4684	8.26922	10.6539	1328.34	745.835	1267.09	13.7972	1113.75	-6.32634	2.03529e-37	3.74829e-35	LRRTM2	5	138868923	138875368	-	6095	protein_coding	leucine rich repeat transmembrane neuronal 2 [Source:HGNC Symbol;Acc:HGNC:19409]	-
ENSG00000171243	2.40733	0	0	9636.98	5321.69	3204.93	0.802442	6054.53	-12.8212	2.17994e-37	3.98333e-35	SOSTDC1	7	16461481	16530580	-	2473	protein_coding	sclerostin domain containing 1 [Source:HGNC Symbol;Acc:HGNC:21748]	-
ENSG00000146674	11020.7	89037.5	12070.8	12.4493	38.8675	25.6101	37376.3	25.6423	10.5057	2.28937e-37	4.15085e-35	IGFBP3	7	45912245	45921874	-	4571	protein_coding	insulin like growth factor binding protein 3 [Source:HGNC Symbol;Acc:HGNC:5472]	-
ENSG00000277363	20.0611	18.376	31.142	659.811	747.936	552.447	23.193	653.398	-4.81331	2.43919e-37	4.38849e-35	SRCIN1	17	38530016	38605930	-	11658	protein_coding	SRC kinase signaling inhibitor 1 [Source:HGNC Symbol;Acc:HGNC:29506]	-
ENSG00000171724	52.9612	6.43162	60.645	13473.8	10761	17764.9	40.0126	13999.9	-8.44751	5.00613e-37	8.93805e-35	VAT1L	16	77788530	77980107	+	4137	protein_coding	vesicle amine transport 1 like [Source:HGNC Symbol;Acc:HGNC:29315]	-
ENSG00000155265	14.444	15.6196	8.19527	1333.32	685.958	687.815	12.753	902.363	-6.14827	8.31209e-37	1.47281e-34	GOLGA7B	10	97850239	97871580	+	6458	protein_coding	golgin A7 family member B [Source:HGNC Symbol;Acc:HGNC:31668]	-
ENSG00000135525	45.7392	89.1238	59.006	1766.55	1410.78	1973.2	64.623	1716.85	-4.73444	9.8997e-37	1.74093e-34	MAP7	6	136342281	136550819	-	5447	protein_coding	microtubule associated protein 7 [Source:HGNC Symbol;Acc:HGNC:6869]	-
ENSG00000095713	9.62931	9.18802	0	1813.86	1694.41	2426.87	6.27244	1978.38	-8.30837	1.04199e-36	1.81874e-34	CRTAC1	10	97865000	98030828	-	3553	protein_coding	cartilage acidic protein 1 [Source:HGNC Symbol;Acc:HGNC:14882]	-
ENSG00000167332	40.9246	79.017	57.3669	1610.93	1235.36	1401.24	59.1028	1415.84	-4.58529	1.07539e-36	1.86314e-34	OR51E2	11	4680171	4697854	-	2907	protein_coding	olfactory receptor family 51 subfamily E member 2 [Source:HGNC Symbol;Acc:HGNC:15195]	-
ENSG00000144908	16.0488	4.59401	9.83433	1049.47	665.999	689.035	10.1591	801.502	-6.2882	1.67009e-36	2.87219e-34	ALDH1L1	3	126103562	126197994	-	13712	protein_coding	aldehyde dehydrogenase 1 family member L1 [Source:HGNC Symbol;Acc:HGNC:3978]	-
ENSG00000171533	21.6659	32.1581	40.1568	664.791	808.864	736.596	31.327	736.75	-4.557	2.08145e-36	3.55351e-34	MAP6	11	75586918	75669120	-	6433	protein_coding	microtubule associated protein 6 [Source:HGNC Symbol;Acc:HGNC:6868]	-
ENSG00000163430	14604.5	26861.2	18786	717.078	890.801	1040.26	20083.9	882.713	4.5079	2.27615e-36	3.85775e-34	FSTL1	3	120392293	120451253	-	8727	protein_coding	follistatin like 1 [Source:HGNC Symbol;Acc:HGNC:3972]	-
ENSG00000169594	3019.59	4065.7	2749.51	0	1.05047	2.43906	3278.27	1.16318	11.4585	2.58547e-36	4.35048e-34	BNC1	15	83255903	83284714	-	4795	protein_coding	basonuclin 1 [Source:HGNC Symbol;Acc:HGNC:1081]	Others
ENSG00000102003	7.22198	0.918802	6.55622	591.34	455.905	610.985	4.899	552.743	-6.78961	2.73725e-36	4.57296e-34	SYP	X	49187804	49200259	-	5215	protein_coding	synaptophysin [Source:HGNC Symbol;Acc:HGNC:11506]	-
ENSG00000182103	5.6171	10.1068	8.19527	746.956	448.552	435.372	7.97307	543.627	-6.09959	2.76877e-36	4.59283e-34	FAM181B	11	82729941	82733864	-	3924	protein_coding	family with sequence similarity 181 member B [Source:HGNC Symbol;Acc:HGNC:28512]	-
ENSG00000113758	4627.69	6868.05	5603.11	399.621	420.189	486.593	5699.61	435.468	3.71026	4.12922e-36	6.80129e-34	DBN1	5	177456608	177474401	-	5119	protein_coding	drebrin 1 [Source:HGNC Symbol;Acc:HGNC:2695]	-
ENSG00000038382	6002.27	5851.85	4457.41	520.379	517.883	540.252	5437.18	526.171	3.36928	6.52307e-36	1.06691e-33	TRIO	5	14143702	14532128	+	17500	protein_coding	trio Rho guanine nucleotide exchange factor [Source:HGNC Symbol;Acc:HGNC:12303]	-
ENSG00000197444	38.5172	12.8632	50.8107	3574.18	2290.03	2574.43	34.0637	2812.88	-6.36313	7.19037e-36	1.16789e-33	OGDHL	10	49734643	49762379	-	5724	protein_coding	oxoglutarate dehydrogenase like [Source:HGNC Symbol;Acc:HGNC:25590]	-
ENSG00000120885	2278.13	2881.36	2185.68	82781.4	78619.5	194424	2448.39	118608	-5.59825	7.73709e-36	1.24802e-33	CLU	8	27596917	27615031	-	6616	protein_coding	clusterin [Source:HGNC Symbol;Acc:HGNC:2095]	-
ENSG00000092068	219.067	350.983	201.604	4790.48	5782.85	7170.84	257.218	5914.72	-4.524	8.46386e-36	1.3559e-33	SLC7A8	14	23125295	23183674	-	5991	protein_coding	solute carrier family 7 member 8 [Source:HGNC Symbol;Acc:HGNC:11066]	-
ENSG00000187079	6414.72	6170.68	6030.9	887.633	795.208	785.378	6205.43	822.739	2.91514	1.02894e-35	1.63714e-33	TEAD1	11	12674591	12944483	+	10279	protein_coding	TEA domain transcription factor 1 [Source:HGNC Symbol;Acc:HGNC:11714]	TEA
ENSG00000145703	23.2708	4.59401	36.0592	3828.15	2971.79	3945.18	21.308	3581.71	-7.38661	1.22531e-35	1.9364e-33	IQGAP2	5	76403249	76708132	+	7904	protein_coding	IQ motif containing GTPase activating protein 2 [Source:HGNC Symbol;Acc:HGNC:6111]	-
ENSG00000146021	52.9612	67.9914	43.4349	1622.14	1638.74	986.6	54.7958	1415.83	-4.69346	1.38247e-35	2.17011e-33	KLHL3	5	137617500	137736090	-	11854	protein_coding	kelch like family member 3 [Source:HGNC Symbol;Acc:HGNC:6354]	-
ENSG00000197142	182.957	135.983	128.666	1962	2555.8	1986.62	149.202	2168.14	-3.86066	1.87733e-35	2.92726e-33	ACSL5	10	112374018	112428380	+	4236	protein_coding	acyl-CoA synthetase long chain family member 5 [Source:HGNC Symbol;Acc:HGNC:16526]	-
ENSG00000164398	2.40733	0.918802	1.63905	714.588	527.337	659.766	1.65506	633.897	-8.55679	1.9351e-35	2.99736e-33	ACSL6	5	131949973	132012243	-	13013	protein_coding	acyl-CoA synthetase long chain family member 6 [Source:HGNC Symbol;Acc:HGNC:16496]	-
ENSG00000111490	67.4052	62.4786	69.6598	733.262	793.107	937.819	66.5145	821.396	-3.62564	2.10949e-35	3.24598e-33	TBC1D30	12	64780516	64881032	+	9325	protein_coding	TBC1 domain family member 30 [Source:HGNC Symbol;Acc:HGNC:29164]	-
ENSG00000115461	140.427	175.491	24.5858	20604.8	27141.1	37653	113.501	28466.3	-7.9711	2.38522e-35	3.64627e-33	IGFBP5	2	216672105	216695525	-	6442	protein_coding	insulin like growth factor binding protein 5 [Source:HGNC Symbol;Acc:HGNC:5474]	-
ENSG00000071073	36.9123	37.6709	59.8255	957.348	952.778	782.939	44.8029	897.689	-4.32321	2.82893e-35	4.29649e-33	MGAT4A	2	98619106	98731126	-	9630	protein_coding	alpha-1,3-mannosyl-glycoprotein 4-beta-N-acetylglucosaminyltransferase A [Source:HGNC Symbol;Acc:HGNC:7047]	-
ENSG00000137198	151.662	148.846	207.34	3157.13	2767.99	2142.72	169.283	2689.28	-3.98934	3.18419e-35	4.80484e-33	GMPR	6	16238580	16295549	+	2232	protein_coding	guanosine monophosphate reductase [Source:HGNC Symbol;Acc:HGNC:4376]	-
ENSG00000160862	6.41954	5.51281	3.27811	392.152	723.775	439.031	5.07015	518.319	-6.67738	3.69321e-35	5.5372e-33	AZGP1	7	99966720	99976157	-	2699	protein_coding	alpha-2-glycoprotein 1, zinc-binding [Source:HGNC Symbol;Acc:HGNC:910]	-
ENSG00000162614	525.6	1125.53	1042.44	7.46956	13.6561	7.31718	897.857	9.48096	6.54971	5.38743e-35	8.02589e-33	NEXN	1	77888513	77943895	+	4436	protein_coding	nexilin F-actin binding protein [Source:HGNC Symbol;Acc:HGNC:29557]	-
ENSG00000109458	260.794	184.679	200.784	2492.34	2377.22	2286.62	215.419	2385.39	-3.46833	6.70326e-35	9.92295e-33	GAB1	4	143336762	143474568	+	10119	protein_coding	GRB2 associated binding protein 1 [Source:HGNC Symbol;Acc:HGNC:4066]	-
ENSG00000139318	81.0467	191.111	147.515	11584	4781.75	10206.3	139.891	8857.35	-5.98534	7.71748e-35	1.13525e-32	DUSP6	12	89347232	89353271	-	4632	protein_coding	dual specificity phosphatase 6 [Source:HGNC Symbol;Acc:HGNC:3072]	-
ENSG00000139734	2313.44	1309.29	1017.85	0	6.30283	8.53671	1546.86	4.94652	8.27323	9.68739e-35	1.41611e-32	DIAPH3	13	59665583	60163987	-	7442	protein_coding	diaphanous related formin 3 [Source:HGNC Symbol;Acc:HGNC:15480]	-
ENSG00000167971	48.1465	38.5897	40.1568	1125.41	799.409	695.132	42.2977	873.318	-4.36647	1.12175e-34	1.62961e-32	CASKIN1	16	2177180	2196525	-	5889	protein_coding	CASK interacting protein 1 [Source:HGNC Symbol;Acc:HGNC:20879]	-
ENSG00000165588	683.681	415.299	671.193	10937.9	8892.25	8891.6	590.057	9573.92	-4.01984	1.45568e-34	2.10166e-32	OTX2	14	56799905	56810479	-	3272	protein_coding	orthodenticle homeobox 2 [Source:HGNC Symbol;Acc:HGNC:8522]	TF_Otx
ENSG00000081479	0.802442	0.918802	0	5018.3	5495.02	4496.41	0.573748	5003.24	-13.1171	1.61006e-34	2.31029e-32	LRP2	2	169127109	169362685	-	16260	protein_coding	LDL receptor related protein 2 [Source:HGNC Symbol;Acc:HGNC:6694]	-
ENSG00000198886	110111	97121.1	101377	747563	902781	776886	102870	809077	-2.97546	1.95477e-34	2.78782e-32	MT-ND4	MT	10760	12137	+	1378	protein_coding	mitochondrially encoded NADH:ubiquinone oxidoreductase core subunit 4 [Source:HGNC Symbol;Acc:HGNC:7459]	-
ENSG00000188338	98.7004	25.7265	48.3521	5010.83	3417.19	4950.07	57.593	4459.36	-6.27194	2.09162e-34	2.9649e-32	SLC38A3	3	50205246	50221486	+	3968	protein_coding	solute carrier family 38 member 3 [Source:HGNC Symbol;Acc:HGNC:18044]	-
ENSG00000111052	11.2342	6.43162	0.819527	830.366	912.86	780.5	6.16178	841.242	-7.09048	2.11645e-34	2.98203e-32	LIN7A	12	80792520	80937925	-	6795	protein_coding	lin-7 homolog A, crumbs cell polarity complex component [Source:HGNC Symbol;Acc:HGNC:17787]	-
ENSG00000025039	85.0589	56.9657	31.142	2166.17	1881.4	2103.69	57.7222	2050.42	-5.15004	3.12098e-34	4.37105e-32	RRAGD	6	89364636	89412270	-	5072	protein_coding	Ras related GTP binding D [Source:HGNC Symbol;Acc:HGNC:19903]	-
ENSG00000157693	123.576	209.487	118.012	3850.56	4205.04	2757.36	150.358	3604.32	-4.58457	4.92005e-34	6.8497e-32	TMEM268	9	114611206	114646422	+	4792	protein_coding	transmembrane protein 268 [Source:HGNC Symbol;Acc:HGNC:24513]	-
ENSG00000156804	7660.11	24172.8	11096.4	122.003	173.328	245.126	14309.8	180.152	6.3116	5.82989e-34	8.06836e-32	FBXO32	8	123497889	123541206	-	7395	protein_coding	F-box protein 32 [Source:HGNC Symbol;Acc:HGNC:16731]	-
ENSG00000106366	25323.5	185420	31469.9	13.6942	42.0189	107.319	80737.7	54.3439	10.5372	6.8398e-34	9.41036e-32	SERPINE1	7	101127089	101139266	+	3190	protein_coding	serpin family E member 1 [Source:HGNC Symbol;Acc:HGNC:8583]	-
ENSG00000258998	4.81465	2.75641	0	606.279	543.094	446.348	2.52369	531.907	-7.71631	7.08282e-34	9.68773e-32	LINC02302	14	44763157	44782829	-	2904	lincRNA	long intergenic non-protein coding RNA 2302 [Source:HGNC Symbol;Acc:HGNC:53221]	-
ENSG00000154265	131.601	119.444	180.296	3556.75	2344.65	4470.8	143.78	3457.4	-4.58719	8.43847e-34	1.14749e-31	ABCA5	17	69244311	69327244	-	13158	protein_coding	ATP binding cassette subfamily A member 5 [Source:HGNC Symbol;Acc:HGNC:35]	-
ENSG00000114770	991.819	734.123	887.548	23331.2	13776.9	30376.1	871.163	22494.7	-4.6904	9.13432e-34	1.23493e-31	ABCC5	3	183919934	184018015	-	11441	protein_coding	ATP binding cassette subfamily C member 5 [Source:HGNC Symbol;Acc:HGNC:56]	-
ENSG00000110047	3006.75	3115.66	3095.35	305.007	388.675	374.396	3072.59	356.026	3.10887	1.05517e-33	1.41836e-31	EHD1	11	64851642	64888296	-	7101	protein_coding	EH domain containing 1 [Source:HGNC Symbol;Acc:HGNC:3242]	-
ENSG00000136826	5.6171	10.1068	15.571	509.175	761.592	1081.72	10.4316	784.164	-6.23314	1.8516e-33	2.47469e-31	KLF4	9	107484852	107490482	-	3659	protein_coding	Kruppel like factor 4 [Source:HGNC Symbol;Acc:HGNC:6348]	zf-C2H2
ENSG00000105409	6.41954	0	0	1009.64	1134.51	1165.87	2.13985	1103.34	-8.9624	2.38688e-33	3.17197e-31	ATP1A3	19	41966582	41997497	-	5989	protein_coding	ATPase Na+/K+ transporting subunit alpha 3 [Source:HGNC Symbol;Acc:HGNC:801]	-
ENSG00000128016	235.918	251.752	295.849	4501.65	5181.98	9156.24	261.173	6279.96	-4.58763	4.27861e-33	5.65381e-31	ZFP36	19	39406813	39409412	+	2010	protein_coding	ZFP36 ring finger protein [Source:HGNC Symbol;Acc:HGNC:12862]	-
ENSG00000165443	6.41954	0	0	1160.27	1573.61	2046.37	2.13985	1593.42	-9.49644	4.80863e-33	6.31849e-31	PHYHIPL	10	59176590	59247774	+	4093	protein_coding	phytanoyl-CoA 2-hydroxylase interacting protein like [Source:HGNC Symbol;Acc:HGNC:29378]	-
ENSG00000128510	2235.6	19171.7	5844.87	0	7.35331	6.09765	9084.07	4.48365	10.9652	7.9147e-33	1.03417e-30	CPA4	7	130293134	130324180	+	3958	protein_coding	carboxypeptidase A4 [Source:HGNC Symbol;Acc:HGNC:15740]	-
ENSG00000100139	4660.59	6488.58	4357.43	463.113	401.28	443.909	5168.86	436.101	3.56733	8.47389e-33	1.10109e-30	MICALL1	22	37905657	37942822	+	5968	protein_coding	MICAL like 1 [Source:HGNC Symbol;Acc:HGNC:29804]	-
ENSG00000166816	20.8635	41.3461	32.7811	1125.41	809.914	714.645	31.6636	883.324	-4.80615	1.21537e-32	1.57051e-30	LDHD	16	75111860	75116771	-	2359	protein_coding	lactate dehydrogenase D [Source:HGNC Symbol;Acc:HGNC:19708]	-
ENSG00000156097	0.802442	5.51281	0	1070.64	1024.21	613.424	2.10509	902.757	-8.81143	1.44101e-32	1.85185e-30	GPR61	1	109539872	109548406	+	5057	protein_coding	G protein-coupled receptor 61 [Source:HGNC Symbol;Acc:HGNC:13300]	-
ENSG00000170745	57.7759	43.1837	50.8107	1175.21	1529.49	798.793	50.5901	1167.83	-4.52763	1.74042e-32	2.22441e-30	KCNS3	2	17877847	18361616	+	3131	protein_coding	potassium voltage-gated channel modifier subfamily S member 3 [Source:HGNC Symbol;Acc:HGNC:6302]	-
ENSG00000139155	0	0	0	7491.97	3251.21	5085.44	0	5276.21	-15.0502	1.83137e-32	2.32793e-30	SLCO1C1	12	20695355	20753386	+	4860	protein_coding	solute carrier organic anion transporter family member 1C1 [Source:HGNC Symbol;Acc:HGNC:13819]	-
ENSG00000150656	0	0	0	6942.95	3935.07	3665.91	0	4847.98	-14.9281	1.96041e-32	2.47848e-30	CNDP1	18	74534440	74587212	+	7177	protein_coding	carnosine dipeptidase 1 [Source:HGNC Symbol;Acc:HGNC:20675]	-
ENSG00000212907	14575.6	13534.9	11017.7	103158	121590	112572	13042.7	112440	-3.10784	2.79785e-32	3.51822e-30	MT-ND4L	MT	10470	10766	+	297	protein_coding	mitochondrially encoded NADH:ubiquinone oxidoreductase core subunit 4L [Source:HGNC Symbol;Acc:HGNC:7460]	-
ENSG00000146233	7.22198	8.26922	4.09764	266.414	380.271	329.273	6.52961	325.32	-5.64694	2.99044e-32	3.74028e-30	CYP39A1	6	46549580	46652830	-	3111	protein_coding	cytochrome P450 family 39 subfamily A member 1 [Source:HGNC Symbol;Acc:HGNC:17449]	-
ENSG00000149948	1316.81	1172.39	3057.66	22.4087	6.30283	9.75624	1848.95	12.8226	7.18479	3.47629e-32	4.32483e-30	HMGA2	12	65824131	65966295	+	15403	protein_coding	high mobility group AT-hook 2 [Source:HGNC Symbol;Acc:HGNC:5009]	HMGI/HMGY
ENSG00000172594	79.4418	63.3974	86.8699	839.08	791.006	885.379	76.5697	838.488	-3.45119	4.06078e-32	5.02527e-30	SMPDL3A	6	122789049	122809720	+	2349	protein_coding	sphingomyelin phosphodiesterase acid like 3A [Source:HGNC Symbol;Acc:HGNC:17389]	-
ENSG00000203880	803.245	907.777	1089.15	8050.94	7671.6	8537.93	933.391	8086.82	-3.11501	4.35481e-32	5.36077e-30	PCMTD2	20	64255695	64287821	+	5997	protein_coding	protein-L-isoaspartate (D-aspartate) O-methyltransferase domain containing 2 [Source:HGNC Symbol;Acc:HGNC:15882]	-
ENSG00000145632	8224.23	12595.9	5682.6	200.433	61.9779	117.075	8834.23	126.495	6.12787	4.4007e-32	5.3889e-30	PLK2	5	58453982	58460260	-	4768	protein_coding	polo like kinase 2 [Source:HGNC Symbol;Acc:HGNC:19699]	-
ENSG00000270194	38.5172	27.5641	40.1568	510.42	489.52	510.983	35.4127	503.641	-3.82636	4.4389e-32	5.40736e-30	AC097359.2	3	37241789	37244177	-	2389	antisense	novel transcript, antisense to GOLGA4	-
ENSG00000188467	4.81465	10.1068	0	1046.98	1044.17	1675.64	4.97383	1255.6	-8.00354	6.48492e-32	7.85886e-30	SLC24A5	15	48120972	48142672	+	4778	protein_coding	solute carrier family 24 member 5 [Source:HGNC Symbol;Acc:HGNC:20611]	-
ENSG00000158710	11601.7	12508.6	15036.7	1051.96	890.801	1351.24	13049	1098	3.57119	7.35023e-32	8.86157e-30	TAGLN2	1	159918107	159925732	-	2487	protein_coding	transgelin 2 [Source:HGNC Symbol;Acc:HGNC:11554]	-
ENSG00000106565	4.81465	0	8.19527	3376.24	1424.44	8037.93	4.33664	4279.54	-9.92891	7.98366e-32	9.57589e-30	TMEM176B	7	150791285	150801360	-	1979	protein_coding	transmembrane protein 176B [Source:HGNC Symbol;Acc:HGNC:29596]	-
ENSG00000180730	0	5.51281	1.63905	608.769	464.309	498.788	2.38396	523.955	-7.8407	8.69241e-32	1.03728e-29	SHISA2	13	26044597	26051031	-	2860	protein_coding	shisa family member 2 [Source:HGNC Symbol;Acc:HGNC:20366]	-
ENSG00000203485	3432.05	4126.34	3773.1	430.745	446.451	518.301	3777.16	465.165	3.02156	9.95882e-32	1.18237e-29	INF2	14	104689606	104722535	+	9488	protein_coding	inverted formin, FH2 and WH2 domain containing [Source:HGNC Symbol;Acc:HGNC:23791]	-
ENSG00000076513	6790.27	6798.22	5817.82	766.875	558.851	540.252	6468.77	621.993	3.37881	1.41221e-31	1.66819e-29	ANKRD13A	12	109999186	110039763	+	7350	protein_coding	ankyrin repeat domain 13A [Source:HGNC Symbol;Acc:HGNC:21268]	-
ENSG00000105392	0	0	0	9945.72	4143.06	3456.15	0	5848.31	-15.1987	1.95036e-31	2.29231e-29	CRX	19	47819779	47843330	+	5991	protein_coding	cone-rod homeobox [Source:HGNC Symbol;Acc:HGNC:2383]	TF_Otx
ENSG00000196372	231.103	378.547	288.474	9275.95	4651.49	7028.15	299.375	6985.2	-4.54467	2.56164e-31	2.9957e-29	ASB13	10	5638867	5666595	-	3003	protein_coding	ankyrin repeat and SOCS box containing 13 [Source:HGNC Symbol;Acc:HGNC:19765]	-
ENSG00000224389	47.3441	44.1025	27.8639	855.264	656.545	1028.06	39.7702	846.625	-4.41252	2.92101e-31	3.39898e-29	C4B	6	32014795	32035418	+	7174	protein_coding	complement C4B (Chido blood group) [Source:HGNC Symbol;Acc:HGNC:1324]	-
ENSG00000134240	0.802442	0	0	7661.28	10638.1	4908.61	0.267481	7736.01	-14.6406	3.3899e-31	3.92507e-29	HMGCS2	1	119747996	119768905	-	2571	protein_coding	3-hydroxy-3-methylglutaryl-CoA synthase 2 [Source:HGNC Symbol;Acc:HGNC:5008]	-
ENSG00000110660	500.724	579.764	490.077	29.8782	31.5142	18.293	523.522	26.5618	4.2963	3.80465e-31	4.38359e-29	SLC35F2	11	107790991	107928293	-	3717	protein_coding	solute carrier family 35 member F2 [Source:HGNC Symbol;Acc:HGNC:23615]	-
ENSG00000164056	139.625	147.927	154.071	1282.27	1132.41	1430.51	147.208	1281.73	-3.1221	3.86679e-31	4.43335e-29	SPRY1	4	123396795	123403760	+	3963	protein_coding	sprouty RTK signaling antagonist 1 [Source:HGNC Symbol;Acc:HGNC:11269]	-
ENSG00000070404	2327.08	6260.72	3983.72	103.329	125.006	135.368	4190.51	121.234	5.11096	4.05113e-31	4.62204e-29	FSTL3	19	676365	683399	+	3067	protein_coding	follistatin like 3 [Source:HGNC Symbol;Acc:HGNC:3973]	-
ENSG00000182175	11.2342	9.18802	18.8491	354.804	345.605	387.811	13.0904	362.74	-4.78595	4.46793e-31	5.07283e-29	RGMA	15	93035273	93089204	-	13221	protein_coding	repulsive guidance molecule BMP co-receptor a [Source:HGNC Symbol;Acc:HGNC:30308]	-
ENSG00000163590	140.427	154.359	158.169	1203.84	1152.37	1110.99	150.985	1155.73	-2.93654	4.86991e-31	5.50252e-29	PPM1L	3	160755602	161078907	+	12447	protein_coding	protein phosphatase, Mg2+/Mn2+ dependent 1L [Source:HGNC Symbol;Acc:HGNC:16381]	-
ENSG00000156463	2502.02	6227.64	2108.64	6.22463	17.858	34.1469	3612.77	19.4098	7.53989	5.1764e-31	5.82071e-29	SH3RF2	5	145936579	146081791	+	7232	protein_coding	SH3 domain containing ring finger 2 [Source:HGNC Symbol;Acc:HGNC:26299]	-
ENSG00000129535	10.4318	12.8632	14.7515	811.692	1356.16	447.568	12.6822	871.807	-6.10418	6.67043e-31	7.46482e-29	NRL	14	24080107	24115014	-	3113	protein_coding	neural retina leucine zipper [Source:HGNC Symbol;Acc:HGNC:8002]	TF_bZIP
ENSG00000115896	32.9001	2.75641	15.571	2999.03	2973.89	2735.41	17.0759	2902.77	-7.40076	9.00986e-31	1.00348e-28	PLCL1	2	197804702	198572581	+	8013	protein_coding	phospholipase C like 1 (inactive) [Source:HGNC Symbol;Acc:HGNC:9063]	-
ENSG00000074590	389.185	536.581	535.971	19.9188	27.3123	24.3906	487.245	23.8739	4.34639	1.39053e-30	1.54138e-28	NUAK1	12	106063340	106140033	-	7008	protein_coding	NUAK family kinase 1 [Source:HGNC Symbol;Acc:HGNC:14311]	-
ENSG00000163629	884.291	920.64	512.205	11613.9	12956.5	10718.5	772.379	11763	-3.92893	1.71374e-30	1.8907e-28	PTPN13	4	86594315	86815171	+	9496	protein_coding	protein tyrosine phosphatase, non-receptor type 13 [Source:HGNC Symbol;Acc:HGNC:9646]	-
ENSG00000101144	70.6149	46.8589	4.09764	14802.2	13817.9	12902.6	40.5238	13840.9	-8.41603	1.7681e-30	1.9415e-28	BMP7	20	57168748	57266629	-	5418	protein_coding	bone morphogenetic protein 7 [Source:HGNC Symbol;Acc:HGNC:1074]	-
ENSG00000139946	49.7514	62.4786	49.9912	740.731	621.88	574.399	54.0737	645.67	-3.5796	2.2122e-30	2.41781e-28	PELI2	14	56117814	56301526	+	6278	protein_coding	pellino E3 ubiquitin protein ligase family member 2 [Source:HGNC Symbol;Acc:HGNC:8828]	-
ENSG00000124406	205.425	128.632	160.627	3716.11	2395.08	2396.38	164.895	2835.85	-4.1033	2.37057e-30	2.57885e-28	ATP8A1	4	42408373	42657105	-	11199	protein_coding	ATPase phospholipid transporting 8A1 [Source:HGNC Symbol;Acc:HGNC:13531]	-
ENSG00000125966	873.86	4856.79	3381.37	13.6942	23.1104	9.75624	3037.34	15.5203	7.60501	3.74983e-30	4.0604e-28	MMP24	20	35226654	35277000	+	4414	protein_coding	matrix metallopeptidase 24 [Source:HGNC Symbol;Acc:HGNC:7172]	-
ENSG00000108932	8.82687	2.75641	13.1124	710.853	411.785	603.668	8.2319	575.435	-6.11226	4.60733e-30	4.96594e-28	SLC16A6	17	68267026	68291267	-	4061	protein_coding	solute carrier family 16 member 6 [Source:HGNC Symbol;Acc:HGNC:10927]	-
ENSG00000160991	760.715	1251.41	1190.77	31.1232	56.7255	48.7812	1067.63	45.5433	4.54684	7.3918e-30	7.93059e-28	ORAI2	7	102433106	102456821	+	11103	protein_coding	ORAI calcium release-activated calcium modulator 2 [Source:HGNC Symbol;Acc:HGNC:21667]	-
ENSG00000104490	4.81465	0	0.819527	730.772	487.419	1026.84	1.87806	748.345	-8.59022	7.6368e-30	8.15603e-28	NCALD	8	101686543	102124907	-	8042	protein_coding	neurocalcin delta [Source:HGNC Symbol;Acc:HGNC:7655]	-
ENSG00000275832	3760.24	4028.95	5904.69	221.597	281.527	354.883	4564.63	286.002	3.99635	7.77391e-30	8.26473e-28	ARHGAP23	17	38419280	38512392	+	8133	protein_coding	Rho GTPase activating protein 23 [Source:HGNC Symbol;Acc:HGNC:29293]	-
ENSG00000167711	0.802442	0.918802	0	2957.95	2261.67	2653.7	0.573748	2624.44	-12.1861	8.24892e-30	8.73005e-28	SERPINF2	17	1742836	1755268	+	2348	protein_coding	serpin family F member 2 [Source:HGNC Symbol;Acc:HGNC:9075]	-
ENSG00000128283	3012.37	4196.17	4487.73	24.8985	98.7444	81.7086	3898.76	68.4505	5.82859	8.96299e-30	9.44303e-28	CDC42EP1	22	37560447	37569405	+	2573	protein_coding	CDC42 effector protein 1 [Source:HGNC Symbol;Acc:HGNC:17014]	-
ENSG00000235718	138.02	8.26922	29.503	32060.6	28716.8	24207.7	58.5974	28328.3	-8.91525	1.45797e-29	1.52916e-27	MFRP	11	119338942	119346673	-	4064	protein_coding	membrane frizzled-related protein [Source:HGNC Symbol;Acc:HGNC:18121]	-
ENSG00000064687	186.969	228.782	229.468	2222.19	2388.77	1720.76	215.073	2110.58	-3.29512	2.09362e-29	2.18451e-27	ABCA7	19	1040101	1065572	+	8367	protein_coding	ATP binding cassette subfamily A member 7 [Source:HGNC Symbol;Acc:HGNC:37]	-
ENSG00000127472	125.983	282.072	87.6894	6870.75	6915.26	6486.68	165.248	6757.56	-5.3551	2.10147e-29	2.18451e-27	PLA2G5	1	20028179	20091190	+	2607	protein_coding	phospholipase A2 group V [Source:HGNC Symbol;Acc:HGNC:9038]	-
ENSG00000169891	16.8513	49.6153	27.0444	1282.27	1387.67	901.233	31.1703	1190.39	-5.26122	2.20579e-29	2.2828e-27	REPS2	X	16946691	17153280	+	11311	protein_coding	RALBP1 associated Eps domain containing 2 [Source:HGNC Symbol;Acc:HGNC:9963]	-
ENSG00000049540	141.23	45.9401	66.3817	2877.03	5666.25	5170.81	84.5172	4571.36	-5.7556	2.24583e-29	2.31399e-27	ELN	7	74027789	74069907	+	6542	protein_coding	elastin [Source:HGNC Symbol;Acc:HGNC:3327]	-
ENSG00000182580	5.6171	0.918802	4.91716	890.122	440.148	400.006	3.81769	576.759	-7.2141	2.36981e-29	2.43103e-27	EPHB3	3	184561784	184582409	+	4532	protein_coding	EPH receptor B3 [Source:HGNC Symbol;Acc:HGNC:3394]	-
ENSG00000003989	239.93	84.5298	73.7575	7188.21	8138.01	14694.1	132.739	10006.8	-6.23543	2.61386e-29	2.66968e-27	SLC7A2	8	17497088	17570573	+	7905	protein_coding	solute carrier family 7 member 2 [Source:HGNC Symbol;Acc:HGNC:11060]	-
ENSG00000104267	9.62931	1.8376	0	1253.64	916.012	1032.94	3.8223	1067.53	-8.10588	2.66121e-29	2.70622e-27	CA2	8	85463852	85481493	+	2123	protein_coding	carbonic anhydrase 2 [Source:HGNC Symbol;Acc:HGNC:1373]	-
ENSG00000166501	57.7759	13.782	17.2101	2676.59	1925.52	3157.36	29.5893	2586.49	-6.44529	2.74341e-29	2.77773e-27	PRKCB	16	23835946	24220611	+	11086	protein_coding	protein kinase C beta [Source:HGNC Symbol;Acc:HGNC:9395]	-
ENSG00000069188	9.62931	20.2137	9.0148	389.662	576.709	413.421	12.9526	459.931	-5.16254	3.99265e-29	4.02517e-27	SDK2	17	73334384	73644089	-	11607	protein_coding	sidekick cell adhesion molecule 2 [Source:HGNC Symbol;Acc:HGNC:19308]	-
ENSG00000151729	686.891	776.388	763.799	5910.91	4678.8	5736.67	742.359	5442.13	-2.87401	5.47133e-29	5.49223e-27	SLC25A4	4	185143241	185150382	+	4844	protein_coding	solute carrier family 25 member 4 [Source:HGNC Symbol;Acc:HGNC:10990]	-
ENSG00000247746	22.4684	30.3205	31.9616	436.969	411.785	360.981	28.2501	403.245	-3.83721	5.5723e-29	5.56968e-27	USP51	X	55484616	55489202	-	4407	protein_coding	ubiquitin specific peptidase 51 [Source:HGNC Symbol;Acc:HGNC:23086]	-
ENSG00000107159	548.068	713.909	1494	14.9391	9.45425	15.8539	918.659	13.4158	6.10508	5.89524e-29	5.8674e-27	CA9	9	35673856	35681159	+	1670	protein_coding	carbonic anhydrase 9 [Source:HGNC Symbol;Acc:HGNC:1383]	-
ENSG00000113083	2744.35	4986.34	1436.63	8.71449	13.6561	37.8054	3055.77	20.0587	7.25404	6.30228e-29	6.24594e-27	LOX	5	122063195	122078360	-	5547	protein_coding	lysyl oxidase [Source:HGNC Symbol;Acc:HGNC:6664]	-
ENSG00000260230	40.1221	34.9145	40.9764	446.929	716.422	654.888	38.671	606.08	-3.9693	6.65969e-29	6.5723e-27	FRRS1L	9	109130293	109167295	-	15559	protein_coding	ferric chelate reductase 1 like [Source:HGNC Symbol;Acc:HGNC:1362]	-
ENSG00000111275	221.474	238.889	292.571	2137.54	1888.75	2056.13	250.978	2027.47	-3.01389	7.09634e-29	6.97379e-27	ALDH2	12	111766887	111817529	+	9720	protein_coding	aldehyde dehydrogenase 2 family member [Source:HGNC Symbol;Acc:HGNC:404]	-
ENSG00000172020	1.60488	1.8376	0.819527	785.549	1153.42	4679.34	1.42067	2206.1	-10.6099	7.59501e-29	7.40863e-27	GAP43	3	115623324	115721490	+	2087	protein_coding	growth associated protein 43 [Source:HGNC Symbol;Acc:HGNC:4140]	-
ENSG00000176697	352.272	924.315	1139.96	7.46956	7.35331	7.31718	805.517	7.38002	6.77024	7.60217e-29	7.40863e-27	BDNF	11	27654893	27722058	-	7740	protein_coding	brain derived neurotrophic factor [Source:HGNC Symbol;Acc:HGNC:1033]	-
ENSG00000164946	4.81465	4.59401	2.45858	324.926	298.334	632.936	3.95575	418.732	-6.72947	7.93054e-29	7.69657e-27	FREM1	9	14734666	14910995	-	10762	protein_coding	FRAS1 related extracellular matrix 1 [Source:HGNC Symbol;Acc:HGNC:23399]	-
ENSG00000127329	744.667	422.649	472.048	1.24493	8.40378	7.31718	546.454	5.6553	6.57008	8.25664e-29	7.97994e-27	PTPRB	12	70515866	70637440	-	14542	protein_coding	protein tyrosine phosphatase, receptor type B [Source:HGNC Symbol;Acc:HGNC:9665]	-
ENSG00000233705	6.41954	0	0	817.917	761.592	689.035	2.13985	756.181	-8.41825	9.29203e-29	8.94367e-27	SLC26A4-AS1	7	107653968	107662151	-	5029	antisense	SLC26A4 antisense RNA 1 [Source:HGNC Symbol;Acc:HGNC:22385]	-
ENSG00000138594	1811.11	1878.03	1563.66	224.087	233.205	252.443	1750.93	236.578	2.88774	9.91542e-29	9.50458e-27	TMOD3	15	51829628	51947295	+	10632	protein_coding	tropomodulin 3 [Source:HGNC Symbol;Acc:HGNC:11873]	-
ENSG00000172349	1.60488	4.59401	0.819527	1056.94	859.286	340.249	2.33947	752.159	-8.36396	1.38179e-28	1.31913e-26	IL16	15	81159575	81314058	+	12094	protein_coding	interleukin 16 [Source:HGNC Symbol;Acc:HGNC:5980]	-
ENSG00000111181	26.4806	5.51281	2.45858	5112.91	3984.44	1926.86	11.484	3674.74	-8.31493	1.41388e-28	1.34427e-26	SLC6A12	12	190077	214570	-	5280	protein_coding	solute carrier family 6 member 12 [Source:HGNC Symbol;Acc:HGNC:11045]	-
ENSG00000110880	11737.3	8988.64	9735.98	867.714	958.031	1254.9	10154	1026.88	3.30577	1.52715e-28	1.44609e-26	CORO1C	12	108645109	108731596	-	6532	protein_coding	coronin 1C [Source:HGNC Symbol;Acc:HGNC:2254]	-
ENSG00000178980	860.218	1110.83	883.45	9110.37	7131.66	9730.63	951.5	8657.55	-3.18581	2.01243e-28	1.89794e-26	SELENOW	19	47778572	47784686	+	5261	protein_coding	selenoprotein W [Source:HGNC Symbol;Acc:HGNC:10752]	-
ENSG00000175344	8.02442	0.918802	3.27811	357.294	360.312	532.935	4.07378	416.847	-6.64771	2.17092e-28	2.03919e-26	CHRNA7	15	31923438	32173018	+	20978	protein_coding	cholinergic receptor nicotinic alpha 7 subunit [Source:HGNC Symbol;Acc:HGNC:1960]	-
ENSG00000133256	126.786	154.359	186.033	2075.29	1529.49	1607.34	155.726	1737.37	-3.47982	2.7495e-28	2.57232e-26	PDE6B	4	625584	670782	+	5086	protein_coding	phosphodiesterase 6B [Source:HGNC Symbol;Acc:HGNC:8786]	-
ENSG00000185985	8.02442	0.918802	11.4734	488.011	841.428	730.499	6.80554	686.646	-6.63808	2.95593e-28	2.75443e-26	SLITRK2	X	145817832	145829856	+	11881	protein_coding	SLIT and NTRK like family member 2 [Source:HGNC Symbol;Acc:HGNC:13449]	-
ENSG00000102878	44.1343	52.3717	51.6302	1648.28	998.999	753.67	49.3788	1133.65	-4.52141	3.43518e-28	3.18831e-26	HSF4	16	67164681	67169945	+	3377	protein_coding	heat shock transcription factor 4 [Source:HGNC Symbol;Acc:HGNC:5227]	HSF
ENSG00000161642	452.577	683.589	379.441	6854.57	6378.47	6104.97	505.203	6446	-3.6739	4.22492e-28	3.9058e-26	ZNF385A	12	54369133	54391298	-	3179	protein_coding	zinc finger protein 385A [Source:HGNC Symbol;Acc:HGNC:17521]	-
ENSG00000007402	5.6171	3.67521	3.27811	235.291	200.64	226.833	4.19014	220.921	-5.71303	4.34327e-28	3.9994e-26	CACNA2D2	3	50362799	50504244	-	6322	protein_coding	calcium voltage-gated channel auxiliary subunit alpha2delta 2 [Source:HGNC Symbol;Acc:HGNC:1400]	-
ENSG00000143786	13.6415	15.6196	18.8491	319.946	252.113	304.883	16.0368	292.314	-4.18756	4.36859e-28	4.00694e-26	CNIH3	1	224434660	224740549	+	6386	protein_coding	cornichon family AMPA receptor auxiliary protein 3 [Source:HGNC Symbol;Acc:HGNC:26802]	-
ENSG00000162882	13.6415	8.26922	4.09764	380.948	323.545	496.349	8.66946	400.281	-5.52513	4.87824e-28	4.45692e-26	HAAO	2	42767089	42792593	-	2726	protein_coding	3-hydroxyanthranilate 3,4-dioxygenase [Source:HGNC Symbol;Acc:HGNC:4796]	-
ENSG00000102575	78.6394	49.6153	20.4882	3388.69	1957.03	4579.34	49.581	3308.35	-6.05971	5.91599e-28	5.38401e-26	ACP5	19	11574660	11579008	-	2919	protein_coding	acid phosphatase 5, tartrate resistant [Source:HGNC Symbol;Acc:HGNC:124]	-
ENSG00000188039	8.02442	0.918802	9.0148	3020.19	2802.66	587.814	5.98601	2136.89	-8.4657	7.36266e-28	6.67462e-26	NWD1	19	16719976	16817963	+	8915	protein_coding	NACHT and WD repeat domain containing 1 [Source:HGNC Symbol;Acc:HGNC:27619]	-
ENSG00000198899	55859.6	56816	55041.9	306112	377123	336295	55905.8	339844	-2.6038	7.92787e-28	7.15926e-26	MT-ATP6	MT	8527	9207	+	681	protein_coding	mitochondrially encoded ATP synthase membrane subunit 6 [Source:HGNC Symbol;Acc:HGNC:7414]	-
ENSG00000123358	161.291	106.581	257.332	6164.88	3429.79	5159.83	175.068	4918.17	-4.81137	8.99422e-28	8.09099e-26	NR4A1	12	52022832	52059507	+	7295	protein_coding	nuclear receptor subfamily 4 group A member 1 [Source:HGNC Symbol;Acc:HGNC:7980]	NGFIB-like
ENSG00000113389	895.526	1900.08	5708.83	3.73478	11.5552	13.4148	2834.81	9.56827	8.20537	1.00852e-27	9.03766e-26	NPR3	5	32689070	32791724	+	9866	protein_coding	natriuretic peptide receptor 3 [Source:HGNC Symbol;Acc:HGNC:7945]	-
ENSG00000104369	460.602	394.166	490.897	7.46956	11.5552	1.21953	448.555	6.7481	6.02696	1.02134e-27	9.1176e-26	JPH1	8	74234700	74321328	-	4378	protein_coding	junctophilin 1 [Source:HGNC Symbol;Acc:HGNC:14201]	-
ENSG00000079482	179.747	171.816	216.355	2796.1	3178.73	1782.95	189.306	2585.93	-3.77173	1.33523e-27	1.18744e-25	OPHN1	X	68042344	68433913	-	8224	protein_coding	oligophrenin 1 [Source:HGNC Symbol;Acc:HGNC:8148]	-
ENSG00000131473	6693.17	6353.52	4965.52	827.876	740.583	685.376	6004.07	751.278	2.99857	1.46676e-27	1.29948e-25	ACLY	17	41866908	41930542	-	5217	protein_coding	ATP citrate lyase [Source:HGNC Symbol;Acc:HGNC:115]	-
ENSG00000088881	25.6782	47.7777	19.6687	1852.45	788.905	1356.12	31.0415	1332.49	-5.42814	1.49334e-27	1.31803e-25	EBF4	20	2692878	2760108	+	3717	protein_coding	early B cell factor 4 [Source:HGNC Symbol;Acc:HGNC:29278]	COE
ENSG00000136231	690.903	725.854	879.353	3.73478	5.25236	20.732	765.37	9.90639	6.28246	2.14663e-27	1.8875e-25	IGF2BP3	7	23310209	23470467	-	8511	protein_coding	insulin like growth factor 2 mRNA binding protein 3 [Source:HGNC Symbol;Acc:HGNC:28868]	-
ENSG00000105641	0	0	0	2514.75	1882.45	1329.29	0	1908.83	-13.5834	2.22852e-27	1.95216e-25	SLC5A5	19	17871973	17895174	+	3652	protein_coding	solute carrier family 5 member 5 [Source:HGNC Symbol;Acc:HGNC:11040]	-
ENSG00000102780	758.308	888.482	833.459	59.7565	87.1892	53.6593	826.75	66.8683	3.6236	3.06307e-27	2.67322e-25	DGKH	13	42040036	42256578	+	19637	protein_coding	diacylglycerol kinase eta [Source:HGNC Symbol;Acc:HGNC:2854]	-
ENSG00000183508	12.0366	11.9444	11.4734	985.982	412.836	1925.64	11.8181	1108.15	-6.55091	3.37029e-27	2.9304e-25	TENT5C	1	117605934	117628372	+	5751	protein_coding	terminal nucleotidyltransferase 5C [Source:HGNC Symbol;Acc:HGNC:24712]	-
ENSG00000157168	744.667	308.718	449.921	4.97971	4.20189	3.65859	501.102	4.28006	6.87347	3.43249e-27	2.97343e-25	NRG1	8	31639386	32767959	+	11328	protein_coding	neuregulin 1 [Source:HGNC Symbol;Acc:HGNC:7997]	-
ENSG00000134215	0	8.26922	5.73669	626.198	878.195	1542.71	4.66864	1015.7	-7.78615	3.55129e-27	3.06498e-25	VAV3	1	107571160	107965144	-	7271	protein_coding	vav guanine nucleotide exchange factor 3 [Source:HGNC Symbol;Acc:HGNC:12659]	-
ENSG00000211445	893.921	515.448	604.811	14154.8	8529.84	9959.91	671.393	10881.5	-4.01835	3.71339e-27	3.19311e-25	GPX3	5	151020438	151028993	+	3163	protein_coding	glutathione peroxidase 3 [Source:HGNC Symbol;Acc:HGNC:4555]	-
ENSG00000121671	150.057	259.102	178.657	5695.54	3047.42	3311.03	195.939	4017.99	-4.35868	4.77696e-27	4.09261e-25	CRY2	11	45847118	45883248	+	6200	protein_coding	cryptochrome circadian regulator 2 [Source:HGNC Symbol;Acc:HGNC:2385]	-
ENSG00000158560	68.2076	100.149	68.0208	1457.81	1122.95	895.135	78.7926	1158.63	-3.87997	5.21799e-27	4.45415e-25	DYNC1I1	7	95772506	96110322	+	4568	protein_coding	dynein cytoplasmic 1 intermediate chain 1 [Source:HGNC Symbol;Acc:HGNC:2963]	-
ENSG00000197901	0	0	0	1378.13	4290.13	2073.2	0	2580.49	-14.0185	5.84745e-27	4.95625e-25	SLC22A6	11	62936385	62984983	-	2407	protein_coding	solute carrier family 22 member 6 [Source:HGNC Symbol;Acc:HGNC:10970]	-
ENSG00000124491	0	0	0	1144.09	5497.12	3687.86	0	3443.02	-14.4345	5.84858e-27	4.95625e-25	F13A1	6	6144085	6321013	-	4690	protein_coding	coagulation factor XIII A chain [Source:HGNC Symbol;Acc:HGNC:3531]	-
ENSG00000187601	173.328	181.004	222.911	1617.16	1504.28	1362.22	192.414	1494.55	-2.95723	6.29833e-27	5.31811e-25	MAGEH1	X	55452105	55453566	+	1462	protein_coding	MAGE family member H1 [Source:HGNC Symbol;Acc:HGNC:24092]	-
ENSG00000101076	0.802442	0.918802	0	1930.88	1979.09	1390.26	0.573748	1766.75	-11.6151	7.29502e-27	6.13753e-25	HNF4A	20	44355700	44434596	+	7311	protein_coding	hepatocyte nuclear factor 4 alpha [Source:HGNC Symbol;Acc:HGNC:5024]	RXR-like
ENSG00000220377	0	0	0	1854.94	1162.87	1837.83	0	1618.55	-13.3453	7.97822e-27	6.68826e-25	GSTA8P	6	52687930	52703825	-	637	unprocessed_pseudogene	glutathione S-transferase alpha 8, pseudogene [Source:HGNC Symbol;Acc:HGNC:49903]	-
ENSG00000135835	29.6904	46.8589	27.8639	1325.85	1088.29	584.155	34.8044	999.43	-4.84698	8.82425e-27	7.37108e-25	KIAA1614	1	180913154	180951614	+	10195	protein_coding	KIAA1614 [Source:HGNC Symbol;Acc:HGNC:29327]	-
ENSG00000165995	46.5417	73.5042	91.7871	1528.77	977.99	1303.68	70.611	1270.15	-4.16939	9.76144e-27	8.12492e-25	CACNB2	10	18140677	18543557	+	8955	protein_coding	calcium voltage-gated channel auxiliary subunit beta 2 [Source:HGNC Symbol;Acc:HGNC:1402]	-
ENSG00000170017	8550.83	6615.38	4223.84	33.613	153.369	107.319	6463.35	98.1002	6.03955	1.02196e-26	8.47608e-25	ALCAM	3	105366909	105576900	+	7179	protein_coding	activated leukocyte cell adhesion molecule [Source:HGNC Symbol;Acc:HGNC:400]	-
ENSG00000021826	266.411	384.978	289.293	9.95941	12.6057	7.31718	313.561	9.96075	4.96554	1.2768e-26	1.05523e-24	CPS1	2	210477682	210679107	+	10775	protein_coding	carbamoyl-phosphate synthase 1 [Source:HGNC Symbol;Acc:HGNC:2323]	-
ENSG00000105699	192.586	71.6666	311.42	11327.6	7620.13	12270.9	191.891	10406.2	-5.76027	1.30499e-26	1.0715e-24	LSR	19	35248330	35267964	+	2916	protein_coding	lipolysis stimulated lipoprotein receptor [Source:HGNC Symbol;Acc:HGNC:29572]	-
ENSG00000197859	3.20977	0	0	451.908	660.747	536.593	1.06992	549.75	-8.94272	1.30565e-26	1.0715e-24	ADAMTSL2	9	133532164	133575519	+	4677	protein_coding	ADAMTS like 2 [Source:HGNC Symbol;Acc:HGNC:14631]	-
ENSG00000169504	18893.5	28265.1	21113.5	2271.99	2430.79	2824.43	22757.4	2509.07	3.18111	1.32335e-26	1.08223e-24	CLIC4	1	24745357	24844324	+	4495	protein_coding	chloride intracellular channel 4 [Source:HGNC Symbol;Acc:HGNC:13518]	-
ENSG00000178531	499.922	816.815	1342.39	1.24493	3.15142	10.9758	886.374	5.12404	7.44444	1.37159e-26	1.11777e-24	CTXN1	19	7924485	7926166	-	1274	protein_coding	cortexin 1 [Source:HGNC Symbol;Acc:HGNC:31108]	-
ENSG00000136114	692.508	554.038	689.222	16.184	39.9179	32.9273	645.256	29.6764	4.4347	1.59344e-26	1.29406e-24	THSD1	13	52377167	52416373	-	3705	protein_coding	thrombospondin type 1 domain containing 1 [Source:HGNC Symbol;Acc:HGNC:17754]	-
ENSG00000157873	350.667	469.508	448.281	19758.2	13399.8	6295.22	422.819	13151.1	-4.9591	1.61445e-26	1.30659e-24	TNFRSF14	1	2555639	2565382	+	6219	protein_coding	TNF receptor superfamily member 14 [Source:HGNC Symbol;Acc:HGNC:11912]	-
ENSG00000140955	0	0	0	2769.96	1964.38	1104.89	0	1946.41	-13.6115	1.68201e-26	1.35657e-24	ADAD2	16	84191138	84197168	+	4111	protein_coding	adenosine deaminase domain containing 2 [Source:HGNC Symbol;Acc:HGNC:30714]	-
ENSG00000162415	4.81465	16.5384	11.4734	382.192	325.646	376.835	10.9422	361.558	-5.05934	1.70666e-26	1.37172e-24	ZSWIM5	1	45016399	45306209	-	6046	protein_coding	zinc finger SWIM-type containing 5 [Source:HGNC Symbol;Acc:HGNC:29299]	-
ENSG00000122378	782.381	1047.43	744.131	8235.19	7424.74	6475.71	857.982	7378.54	-3.10453	1.74719e-26	1.39949e-24	PRXL2A	10	80407829	80437115	+	6520	protein_coding	peroxiredoxin like 2A [Source:HGNC Symbol;Acc:HGNC:28651]	-
ENSG00000087095	495.107	330.769	491.716	4319.89	3747.03	3935.43	439.197	4000.78	-3.18687	1.84042e-26	1.46913e-24	NLK	17	28041737	28196381	+	5290	protein_coding	nemo like kinase [Source:HGNC Symbol;Acc:HGNC:29858]	-
ENSG00000165730	4.81465	0	5.73669	336.13	319.344	263.419	3.51712	306.297	-6.40858	1.98539e-26	1.57946e-24	STOX1	10	68827541	68895432	+	3904	protein_coding	storkhead box 1 [Source:HGNC Symbol;Acc:HGNC:23508]	-
ENSG00000174307	920.401	1438.84	1394.84	108.309	116.602	113.416	1251.36	112.776	3.47151	2.07136e-26	1.64228e-24	PHLDA3	1	201464383	201469237	-	3138	protein_coding	pleckstrin homology like domain family A member 3 [Source:HGNC Symbol;Acc:HGNC:8934]	-
ENSG00000136059	73.0223	45.0213	122.929	2395.24	1711.22	1975.64	80.3242	2027.37	-4.65583	2.28847e-26	1.80828e-24	VILL	3	37988059	38007188	+	6476	protein_coding	villin like [Source:HGNC Symbol;Acc:HGNC:30906]	-
ENSG00000176641	20.0611	28.4829	17.2101	399.621	413.886	304.883	21.918	372.797	-4.09388	2.34632e-26	1.84775e-24	RNF152	18	61808063	61894247	-	10632	protein_coding	ring finger protein 152 [Source:HGNC Symbol;Acc:HGNC:26811]	-
ENSG00000072195	2438.62	5352.02	3341.21	4.97971	49.3722	19.5125	3710.62	24.6215	7.22523	2.48832e-26	1.953e-24	SPEG	2	219434846	219498287	+	17910	protein_coding	SPEG complex locus [Source:HGNC Symbol;Acc:HGNC:16901]	-
ENSG00000168386	3165.64	6215.7	6652.1	23.6536	97.6939	104.88	5344.48	75.4091	6.14544	3.23647e-26	2.5317e-24	FILIP1L	3	99830141	100114513	-	5903	protein_coding	filamin A interacting protein 1 like [Source:HGNC Symbol;Acc:HGNC:24589]	-
ENSG00000181751	253.572	334.444	235.204	6.22463	6.30283	4.87812	274.407	5.80186	5.55951	3.31519e-26	2.58463e-24	C5orf30	5	103258702	103278660	+	3568	protein_coding	chromosome 5 open reading frame 30 [Source:HGNC Symbol;Acc:HGNC:25052]	-
ENSG00000214944	1230.95	1844.04	1084.23	3.73478	24.1609	26.8297	1386.41	18.2418	6.24092	3.5983e-26	2.79604e-24	ARHGEF28	5	73626158	73941993	+	15617	protein_coding	Rho guanine nucleotide exchange factor 28 [Source:HGNC Symbol;Acc:HGNC:30322]	-
ENSG00000136830	5268.03	8366.61	5114.67	151.881	366.615	265.858	6249.77	261.451	4.57812	5.93247e-26	4.59452e-24	FAM129B	9	127505339	127578989	-	4629	protein_coding	family with sequence similarity 129 member B [Source:HGNC Symbol;Acc:HGNC:25282]	-
ENSG00000049130	2382.45	4353.29	1639.87	4.97971	34.6656	31.7078	2791.87	23.7844	6.8691	6.27931e-26	4.84709e-24	KITLG	12	88492793	88580851	-	6205	protein_coding	KIT ligand [Source:HGNC Symbol;Acc:HGNC:6343]	-
ENSG00000196923	2846.26	4852.2	2918.34	301.272	238.457	282.931	3538.93	274.22	3.69032	6.32352e-26	4.86516e-24	PDLIM7	5	177483394	177497606	-	4407	protein_coding	PDZ and LIM domain 7 [Source:HGNC Symbol;Acc:HGNC:22958]	-
ENSG00000198944	9.62931	2.75641	19.6687	1111.72	610.324	1454.9	10.6848	1058.98	-6.62108	7.04172e-26	5.39996e-24	SOWAHA	5	132813587	132816797	+	3211	protein_coding	sosondowah ankyrin repeat domain family member A [Source:HGNC Symbol;Acc:HGNC:27033]	-
ENSG00000135912	460.602	319.743	242.58	9051.86	5107.4	5469.59	340.975	6542.95	-4.26203	7.17829e-26	5.4867e-24	TTLL4	2	218710845	218755416	+	7685	protein_coding	tubulin tyrosine ligase like 4 [Source:HGNC Symbol;Acc:HGNC:28976]	-
ENSG00000170500	24.0733	5.51281	12.2929	677.24	745.835	495.129	13.9597	639.402	-5.50674	8.99982e-26	6.85657e-24	LONRF2	2	100273291	100322733	-	13933	protein_coding	LON peptidase N-terminal domain and ring finger 2 [Source:HGNC Symbol;Acc:HGNC:24788]	-
ENSG00000100031	5.6171	14.7008	16.3905	309.987	453.804	471.958	12.2362	411.916	-5.07903	9.37951e-26	7.12264e-24	GGT1	22	24583750	24629005	+	4434	protein_coding	gamma-glutamyltransferase 1 [Source:HGNC Symbol;Acc:HGNC:4250]	-
ENSG00000183773	18.4562	8.26922	3.27811	908.796	518.933	1236.6	10.0012	888.111	-6.46753	1.00949e-25	7.64106e-24	AIFM3	22	20965108	20981360	+	5401	protein_coding	apoptosis inducing factor, mitochondria associated 3 [Source:HGNC Symbol;Acc:HGNC:26398]	-
ENSG00000089057	629.917	1011.6	572.03	13084.2	22666	11213.6	737.85	15654.6	-4.40734	1.25966e-25	9.50394e-24	SLC23A2	20	4852356	5010293	-	7515	protein_coding	solute carrier family 23 member 2 [Source:HGNC Symbol;Acc:HGNC:10973]	-
ENSG00000119147	13.6415	3.67521	28.6835	1152.8	1145.01	2090.28	15.3334	1462.7	-6.5685	1.48811e-25	1.11915e-23	C2orf40	2	106063246	106078159	+	1741	protein_coding	chromosome 2 open reading frame 40 [Source:HGNC Symbol;Acc:HGNC:24642]	-
ENSG00000034053	424.492	728.61	630.217	12.4493	30.4637	18.293	594.44	20.402	4.8526	1.86985e-25	1.40173e-23	APBA2	15	28884483	29118315	+	6869	protein_coding	amyloid beta precursor protein binding family A member 2 [Source:HGNC Symbol;Acc:HGNC:579]	-
ENSG00000100344	193.389	220.513	101.621	4814.13	4927.77	2625.65	171.841	4122.52	-4.58492	1.89295e-25	1.41451e-23	PNPLA3	22	43923739	43964488	+	3232	protein_coding	patatin like phospholipase domain containing 3 [Source:HGNC Symbol;Acc:HGNC:18590]	-
ENSG00000138675	2782.07	2880.45	4895.04	0	1.05047	0	3519.18	0.350157	13.0374	2.04485e-25	1.52315e-23	FGF5	4	80266599	80336680	+	5998	protein_coding	fibroblast growth factor 5 [Source:HGNC Symbol;Acc:HGNC:3683]	-
ENSG00000250305	3.20977	0	2.45858	871.449	927.567	269.516	1.88945	689.511	-8.47335	2.09599e-25	1.55629e-23	TRMT9B	8	12945642	13031503	+	14668	protein_coding	tRNA methyltransferase 9B (putative) [Source:HGNC Symbol;Acc:HGNC:26725]	-
ENSG00000131711	11291.2	11082.6	7960.89	186.739	517.883	460.983	10111.5	388.535	4.70123	2.32597e-25	1.72158e-23	MAP1B	5	72107234	72209570	+	12630	protein_coding	microtubule associated protein 1B [Source:HGNC Symbol;Acc:HGNC:6836]	-
ENSG00000126368	129.193	142.414	115.553	3306.52	1423.39	2297.6	129.054	2342.5	-4.18219	2.34216e-25	1.7281e-23	NR1D1	17	40092787	40100725	-	2772	protein_coding	nuclear receptor subfamily 1 group D member 1 [Source:HGNC Symbol;Acc:HGNC:7962]	THR-like
ENSG00000196230	23451.4	15622.4	17611.6	2421.38	1842.53	2007.35	18895.1	2090.42	3.17624	2.49413e-25	1.83444e-23	TUBB	6	30720201	30725426	+	3359	protein_coding	tubulin beta class I [Source:HGNC Symbol;Acc:HGNC:20778]	-
ENSG00000136960	706.952	2900.66	1453.02	73308.7	63751.1	74179.2	1686.88	70413	-5.38353	2.50378e-25	1.83577e-23	ENPP2	8	119557086	119673453	-	6729	protein_coding	ectonucleotide pyrophosphatase/phosphodiesterase 2 [Source:HGNC Symbol;Acc:HGNC:3357]	-
ENSG00000105255	413.258	480.534	395.832	1.24493	4.20189	0	429.874	1.81561	7.80453	2.51516e-25	1.83834e-23	FSD1	19	4304600	4323843	+	3111	protein_coding	fibronectin type III and SPRY domain containing 1 [Source:HGNC Symbol;Acc:HGNC:13745]	-
ENSG00000185442	186.969	78.0982	172.101	3627.72	3581.06	2402.48	145.723	3203.75	-4.45725	3.96679e-25	2.89032e-23	FAM174B	15	92617443	92809884	-	4657	protein_coding	family with sequence similarity 174 member B [Source:HGNC Symbol;Acc:HGNC:34339]	-
ENSG00000187889	11.2342	35.8333	5.73669	1612.18	1161.82	1279.29	17.6014	1351.1	-6.27262	4.06854e-25	2.95525e-23	FYB2	1	56718804	56819696	-	4633	protein_coding	FYN binding protein 2 [Source:HGNC Symbol;Acc:HGNC:27295]	-
ENSG00000179094	134.81	157.115	165.545	5869.83	2638.79	2397.6	152.49	3635.4	-4.57538	4.48291e-25	3.24616e-23	PER1	17	8140472	8156506	-	7002	protein_coding	period circadian regulator 1 [Source:HGNC Symbol;Acc:HGNC:8845]	-
ENSG00000177575	0	0	0	806.712	2771.15	1946.37	0	1841.41	-13.5317	4.78034e-25	3.45085e-23	CD163	12	7470813	7503893	-	5813	protein_coding	CD163 molecule [Source:HGNC Symbol;Acc:HGNC:1631]	-
ENSG00000103355	16.0488	0	2.45858	2015.54	3353.11	1998.81	6.16914	2455.82	-8.62	5.06703e-25	3.64655e-23	PRSS33	16	2783953	2787948	-	2112	protein_coding	serine protease 33 [Source:HGNC Symbol;Acc:HGNC:30405]	-
ENSG00000161013	5167.73	7350.42	5556.4	537.808	684.908	759.768	6024.85	660.828	3.18844	6.82141e-25	4.89405e-23	MGAT4B	5	179797597	179806952	-	5495	protein_coding	alpha-1,3-mannosyl-glycoprotein 4-beta-N-acetylglucosaminyltransferase B [Source:HGNC Symbol;Acc:HGNC:7048]	-
ENSG00000162390	94.6882	34.9145	41.7959	1993.13	1720.67	1269.53	57.1329	1661.11	-4.85919	7.52302e-25	5.38091e-23	ACOT11	1	54542257	54639192	+	9768	protein_coding	acyl-CoA thioesterase 11 [Source:HGNC Symbol;Acc:HGNC:18156]	-
ENSG00000114805	23.2708	11.9444	4.91716	971.043	552.548	636.595	13.3775	720.062	-5.7468	7.75129e-25	5.52728e-23	PLCH1	3	155375580	155745067	-	7173	protein_coding	phospholipase C eta 1 [Source:HGNC Symbol;Acc:HGNC:29185]	-
ENSG00000162383	4.01221	1.8376	0	1604.71	362.413	728.06	1.94994	898.394	-8.83957	9.69935e-25	6.89538e-23	SLC1A7	1	53087179	53142632	-	5407	protein_coding	solute carrier family 1 member 7 [Source:HGNC Symbol;Acc:HGNC:10945]	-
ENSG00000136478	1929.87	1842.2	2218.46	15003.9	15217.1	11479.4	1996.84	13900.1	-2.79928	9.92311e-25	7.03308e-23	TEX2	17	64147227	64263301	-	9094	protein_coding	testis expressed 2 [Source:HGNC Symbol;Acc:HGNC:30884]	-
ENSG00000170011	95.4906	12.8632	8.19527	7961.3	15502.9	11364.8	38.8497	11609.7	-8.22084	1.23423e-24	8.72128e-23	MYRIP	3	39808914	40260321	+	5872	protein_coding	myosin VIIA and Rab interacting protein [Source:HGNC Symbol;Acc:HGNC:19156]	-
ENSG00000126259	1.60488	2.75641	4.09764	429.5	225.852	220.735	2.81964	292.029	-6.69604	1.37575e-24	9.69203e-23	KIRREL2	19	35855861	35867109	+	3382	protein_coding	kirre like nephrin family adhesion molecule 2 [Source:HGNC Symbol;Acc:HGNC:18816]	-
ENSG00000182612	1525.44	390.491	593.338	35942.3	34775.9	32565.1	836.424	34427.8	-5.363	1.74665e-24	1.2268e-22	TSPAN10	17	81637171	81648749	+	4745	protein_coding	tetraspanin 10 [Source:HGNC Symbol;Acc:HGNC:29942]	-
ENSG00000164007	57.7759	11.0256	66.3817	4048.5	2903.51	2407.35	45.0611	3119.79	-6.11026	2.41889e-24	1.69388e-22	CLDN19	1	42733093	42740254	-	3602	protein_coding	claudin 19 [Source:HGNC Symbol;Acc:HGNC:2040]	-
ENSG00000130402	27594.4	30033.8	30017.6	4734.46	3315.29	4456.16	29215.3	4168.64	2.80915	2.50369e-24	1.74803e-22	ACTN4	19	38647649	38731583	+	6098	protein_coding	actinin alpha 4 [Source:HGNC Symbol;Acc:HGNC:166]	-
ENSG00000135063	8.82687	0	10.6539	588.85	831.974	1174.41	6.49357	865.077	-7.0392	2.63832e-24	1.83654e-22	FAM189A2	9	69324567	69392558	+	9552	protein_coding	family with sequence similarity 189 member A2 [Source:HGNC Symbol;Acc:HGNC:24820]	-
ENSG00000166173	2174.62	2644.31	2559.38	103.329	179.631	226.833	2459.44	169.931	3.85477	3.05363e-24	2.11933e-22	LARP6	15	70829130	70854159	-	5554	protein_coding	La ribonucleoprotein domain family member 6 [Source:HGNC Symbol;Acc:HGNC:24012]	-
ENSG00000135821	2924.9	1731.02	3033.07	29842.1	31826.2	48247.1	2563	36638.5	-3.83739	3.30063e-24	2.28398e-22	GLUL	1	182381704	182392206	-	9032	protein_coding	glutamate-ammonia ligase [Source:HGNC Symbol;Acc:HGNC:4341]	-
ENSG00000173898	384.37	710.234	749.868	10740	8730.48	7256.21	614.824	8908.89	-3.85716	3.65453e-24	2.52141e-22	SPTBN2	11	66685248	66729226	-	9642	protein_coding	spectrin beta, non-erythrocytic 2 [Source:HGNC Symbol;Acc:HGNC:11276]	-
ENSG00000184588	52.1588	24.8077	62.2841	896.347	763.693	1019.53	46.4168	893.189	-4.26248	3.72748e-24	2.56418e-22	PDE4B	1	65792514	66374579	+	8644	protein_coding	phosphodiesterase 4B [Source:HGNC Symbol;Acc:HGNC:8781]	-
ENSG00000170458	4.81465	0.918802	4.91716	276.374	1646.09	2831.75	3.55021	1584.74	-8.78627	3.7703e-24	2.5807e-22	CD14	5	140631728	140633701	-	1886	protein_coding	CD14 molecule [Source:HGNC Symbol;Acc:HGNC:1628]	-
ENSG00000145808	1.60488	3.67521	5.73669	174.29	313.041	269.516	3.67226	252.282	-6.10642	3.77356e-24	2.5807e-22	ADAMTS19	5	129460265	129738683	+	5408	protein_coding	ADAM metallopeptidase with thrombospondin type 1 motif 19 [Source:HGNC Symbol;Acc:HGNC:17111]	-
ENSG00000116761	93.0833	82.6922	45.074	1684.39	1004.25	1284.17	73.6165	1324.27	-4.16926	3.92992e-24	2.67979e-22	CTH	1	70411218	70439851	+	2414	protein_coding	cystathionine gamma-lyase [Source:HGNC Symbol;Acc:HGNC:2501]	-
ENSG00000022567	152.464	198.461	220.453	2654.18	2780.6	1617.1	190.459	2350.63	-3.62576	4.24602e-24	2.88692e-22	SLC45A4	8	141207166	141308305	-	8608	protein_coding	solute carrier family 45 member 4 [Source:HGNC Symbol;Acc:HGNC:29196]	-
ENSG00000204388	259.189	321.581	517.941	18223.2	6209.34	10790.4	366.237	11741	-5.00256	4.57988e-24	3.10489e-22	HSPA1B	6	31827735	31830255	+	2521	protein_coding	heat shock protein family A (Hsp70) member 1B [Source:HGNC Symbol;Acc:HGNC:5233]	-
ENSG00000117643	93.0833	22.0513	35.2397	1884.82	2318.39	2482.96	50.1247	2228.73	-5.4715	4.84257e-24	3.27349e-22	MAN1C1	1	25617468	25786207	+	9026	protein_coding	mannosidase alpha class 1C member 1 [Source:HGNC Symbol;Acc:HGNC:19080]	-
ENSG00000172817	3.20977	9.18802	9.0148	211.638	336.151	419.519	7.13753	322.436	-5.50701	5.10368e-24	3.44005e-22	CYP7B1	8	64587763	64798761	-	2282	protein_coding	cytochrome P450 family 7 subfamily B member 1 [Source:HGNC Symbol;Acc:HGNC:2652]	-
ENSG00000097021	1233.35	1057.54	1008.84	77.1854	99.7949	134.148	1099.91	103.71	3.4068	5.47838e-24	3.68201e-22	ACOT7	1	6264269	6394391	-	4124	protein_coding	acyl-CoA thioesterase 7 [Source:HGNC Symbol;Acc:HGNC:24157]	-
ENSG00000144668	4.01221	0	3.27811	393.397	531.539	217.076	2.43011	380.671	-7.25389	6.22209e-24	4.16987e-22	ITGA9	3	37452115	37823514	+	8277	protein_coding	integrin subunit alpha 9 [Source:HGNC Symbol;Acc:HGNC:6145]	-
ENSG00000167767	1057.62	1750.32	1145.7	0	0	0	1317.88	0	12.5821	6.50472e-24	4.34683e-22	KRT80	12	52168996	52192000	-	4350	protein_coding	keratin 80 [Source:HGNC Symbol;Acc:HGNC:27056]	-
ENSG00000154654	8.82687	11.0256	12.2929	237.781	422.29	682.937	10.7151	447.669	-5.38582	6.83623e-24	4.55535e-22	NCAM2	21	20998315	21543329	+	8380	protein_coding	neural cell adhesion molecule 2 [Source:HGNC Symbol;Acc:HGNC:7657]	-
ENSG00000155093	29.6904	13.782	48.3521	857.754	1098.79	1826.86	30.6082	1261.14	-5.36077	7.52156e-24	4.99778e-22	PTPRN2	7	157539056	158587788	-	4833	protein_coding	protein tyrosine phosphatase, receptor type N2 [Source:HGNC Symbol;Acc:HGNC:9677]	-
ENSG00000198938	73938.6	84830.3	85140.7	404977	463944	493355	81303.2	454092	-2.4816	8.67293e-24	5.74649e-22	MT-CO3	MT	9207	9990	+	784	protein_coding	mitochondrially encoded cytochrome c oxidase III [Source:HGNC Symbol;Acc:HGNC:7422]	-
ENSG00000065534	9522.58	16217.8	17039.6	37.3478	226.902	35.3664	14260	99.8721	7.15468	9.67243e-24	6.39064e-22	MYLK	3	123610049	123884331	-	22167	protein_coding	myosin light chain kinase [Source:HGNC Symbol;Acc:HGNC:7590]	-
ENSG00000144837	0	1.8376	0	1679.41	810.965	1654.9	0.612535	1381.76	-11.25	9.79713e-24	6.45479e-22	PLA1A	3	119597842	119629811	+	2202	protein_coding	phospholipase A1 member A [Source:HGNC Symbol;Acc:HGNC:17661]	-
ENSG00000140416	15926.1	41980.1	23941.7	895.102	292.031	724.401	27282.6	637.178	5.4205	9.84086e-24	6.46539e-22	TPM1	15	63042632	63071915	+	12876	protein_coding	tropomyosin 1 [Source:HGNC Symbol;Acc:HGNC:12010]	-
ENSG00000160767	1559.15	1456.3	1586.6	253.965	177.53	196.344	1534.02	209.28	2.875	1.27558e-23	8.35702e-22	FAM189B	1	155247205	155255483	-	4468	protein_coding	family with sequence similarity 189 member B [Source:HGNC Symbol;Acc:HGNC:1233]	-
ENSG00000128578	1497.36	962.905	466.311	27562.7	22856.2	22012.5	975.524	24143.8	-4.6293	1.77048e-23	1.1567e-21	STRIP2	7	129434433	129488399	+	5876	protein_coding	striatin interacting protein 2 [Source:HGNC Symbol;Acc:HGNC:22209]	-
ENSG00000029153	747.876	458.482	425.335	0	3.15142	1.21953	543.898	1.45698	8.46642	1.90241e-23	1.23943e-21	ARNTL2	12	27332854	27425289	+	6983	protein_coding	aryl hydrocarbon receptor nuclear translocator like 2 [Source:HGNC Symbol;Acc:HGNC:18984]	bHLH
ENSG00000180801	513.563	1763.18	1471.87	26.1435	10.5047	26.8297	1249.54	21.1593	5.89142	2.11191e-23	1.37209e-21	ARSJ	4	113900284	113979727	-	5146	protein_coding	arylsulfatase family member J [Source:HGNC Symbol;Acc:HGNC:26286]	-
ENSG00000169239	85.0589	79.017	66.3817	774.344	567.255	643.912	76.8192	661.837	-3.1067	2.13646e-23	1.3842e-21	CA5B	X	15688830	15788409	+	8520	protein_coding	carbonic anhydrase 5B [Source:HGNC Symbol;Acc:HGNC:1378]	-
ENSG00000173457	2426.59	1952.46	2130.77	146.901	170.177	267.077	2169.94	194.718	3.47864	2.24301e-23	1.44922e-21	PPP1R14B	11	64244480	64246941	-	1655	protein_coding	protein phosphatase 1 regulatory inhibitor subunit 14B [Source:HGNC Symbol;Acc:HGNC:9057]	-
ENSG00000070808	322.582	893.995	517.122	7.46956	9.45425	17.0734	577.899	11.3324	5.67503	2.79849e-23	1.80314e-21	CAMK2A	5	150219491	150290291	-	6150	protein_coding	calcium/calmodulin dependent protein kinase II alpha [Source:HGNC Symbol;Acc:HGNC:1460]	-
ENSG00000054690	191.784	396.004	204.062	14352.8	7626.43	4951.29	263.95	8976.83	-5.08838	2.89554e-23	1.86055e-21	PLEKHH1	14	67533301	67589612	+	10817	protein_coding	pleckstrin homology, MyTH4 and FERM domain containing H1 [Source:HGNC Symbol;Acc:HGNC:17733]	-
ENSG00000119711	301.718	497.072	487.619	4214.08	4843.73	3668.35	428.803	4242.05	-3.3067	3.41742e-23	2.18987e-21	ALDH6A1	14	74056850	74084493	-	6680	protein_coding	aldehyde dehydrogenase 6 family member A1 [Source:HGNC Symbol;Acc:HGNC:7179]	-
ENSG00000119508	4.81465	7.35042	4.09764	449.418	246.861	1121.97	5.4209	606.083	-6.81239	3.46115e-23	2.21182e-21	NR4A3	9	99821855	99866891	+	6314	protein_coding	nuclear receptor subfamily 4 group A member 3 [Source:HGNC Symbol;Acc:HGNC:7982]	NGFIB-like
ENSG00000117143	5844.99	3191.92	5028.62	334.885	425.441	463.422	4688.51	407.916	3.52267	4.42041e-23	2.81714e-21	UAP1	1	162561506	162599842	+	3437	protein_coding	UDP-N-acetylglucosamine pyrophosphorylase 1 [Source:HGNC Symbol;Acc:HGNC:12457]	-
ENSG00000158467	648.373	887.563	703.154	8525.26	14178.2	7119.62	746.364	9941.03	-3.73561	4.88742e-23	3.1063e-21	AHCYL2	7	129225023	129430211	+	6858	protein_coding	adenosylhomocysteinase like 2 [Source:HGNC Symbol;Acc:HGNC:22204]	-
ENSG00000123684	620.288	731.367	474.506	4395.84	5825.92	4969.59	608.72	5063.78	-3.05663	5.0459e-23	3.19833e-21	LPGAT1	1	211743457	211830772	-	8799	protein_coding	lysophosphatidylglycerol acyltransferase 1 [Source:HGNC Symbol;Acc:HGNC:28985]	-
ENSG00000187017	1.60488	0.918802	2.45858	358.539	229.003	198.783	1.66076	262.108	-7.28322	5.2357e-23	3.30967e-21	ESPN	1	6424776	6461367	+	6952	protein_coding	espin [Source:HGNC Symbol;Acc:HGNC:13281]	-
ENSG00000152779	142.032	86.3674	45.074	2742.57	4540.14	2090.28	91.1579	3124.33	-5.0987	5.7344e-23	3.61514e-21	SLC16A12	10	89430299	89556641	-	4835	protein_coding	solute carrier family 16 member 12 [Source:HGNC Symbol;Acc:HGNC:23094]	-
ENSG00000170153	461.404	383.141	291.752	4199.14	4639.94	2967.12	378.766	3935.4	-3.37714	6.76726e-23	4.25483e-21	RNF150	4	140859807	141212877	-	11007	protein_coding	ring finger protein 150 [Source:HGNC Symbol;Acc:HGNC:23138]	-
ENSG00000128298	20.0611	12.8632	18.8491	531.584	314.091	280.492	17.2578	375.389	-4.43813	7.51884e-23	4.7147e-21	BAIAP2L2	22	38084889	38110670	-	2146	protein_coding	BAI1 associated protein 2 like 2 [Source:HGNC Symbol;Acc:HGNC:26203]	-
ENSG00000005884	20650.1	42540.5	28039.3	976.022	676.504	1791.49	30410	1148.01	4.7275	7.61155e-23	4.76007e-21	ITGA3	17	50055968	50090481	+	9802	protein_coding	integrin subunit alpha 3 [Source:HGNC Symbol;Acc:HGNC:6139]	-
ENSG00000100345	41117.1	119767	45422.3	1107.98	2129.31	2297.6	68768.8	1844.96	5.22004	7.96156e-23	4.96568e-21	MYH9	22	36281277	36388067	-	9012	protein_coding	myosin heavy chain 9 [Source:HGNC Symbol;Acc:HGNC:7579]	-
ENSG00000170873	143.637	79.9358	27.8639	4450.61	3776.45	3163.46	83.8123	3796.84	-5.50107	9.55421e-23	5.94318e-21	MTSS1	8	124550790	124728429	-	7727	protein_coding	MTSS1, I-BAR domain containing [Source:HGNC Symbol;Acc:HGNC:20443]	-
ENSG00000198963	38.5172	2.75641	7.37575	3510.69	2383.52	2317.11	16.2165	2737.11	-7.39188	9.73495e-23	6.03954e-21	RORB	9	74497365	74693177	+	9591	protein_coding	RAR related orphan receptor B [Source:HGNC Symbol;Acc:HGNC:10259]	THR-like
ENSG00000166268	15.2464	24.8077	24.5858	260.19	280.476	284.151	21.5466	274.939	-3.67743	9.89479e-23	6.12246e-21	MYRFL	12	69825304	69959097	+	3524	protein_coding	myelin regulatory factor like [Source:HGNC Symbol;Acc:HGNC:26316]	NDT80/PhoG
ENSG00000196411	731.827	1084.19	1077.68	104.574	89.2901	67.0742	964.564	86.9794	3.47106	1.04021e-22	6.4194e-21	EPHB4	7	100802565	100827521	-	6435	protein_coding	EPH receptor B4 [Source:HGNC Symbol;Acc:HGNC:3395]	-
ENSG00000188783	42.5294	7.35042	4.09764	2293.15	2420.29	2984.19	17.9925	2565.88	-7.15056	1.18052e-22	7.26611e-21	PRELP	1	203475828	203491352	+	5747	protein_coding	proline and arginine rich end leucine rich repeat protein [Source:HGNC Symbol;Acc:HGNC:9357]	-
ENSG00000228253	142.835	155.278	166.364	1899.76	1441.25	1102.46	154.825	1481.15	-3.25802	1.25236e-22	7.68802e-21	MT-ATP8	MT	8366	8572	+	207	protein_coding	mitochondrially encoded ATP synthase membrane subunit 8 [Source:HGNC Symbol;Acc:HGNC:7415]	-
ENSG00000196660	9.62931	7.35042	4.09764	563.952	219.549	910.989	7.02579	564.83	-6.32827	1.32772e-22	8.12932e-21	SLC30A10	1	219685427	219958647	-	5770	protein_coding	solute carrier family 30 member 10 [Source:HGNC Symbol;Acc:HGNC:25355]	-
ENSG00000198682	7075.94	2455.04	5317.09	32.3681	141.814	71.9523	4949.36	82.0447	5.91171	1.51031e-22	9.22316e-21	PAPSS2	10	87659613	87747705	+	4083	protein_coding	3'-phosphoadenosine 5'-phosphosulfate synthase 2 [Source:HGNC Symbol;Acc:HGNC:8604]	-
ENSG00000154917	144.44	240.726	155.71	2163.68	1611.42	1761	180.292	1845.37	-3.35654	1.55372e-22	9.46352e-21	RAB6B	3	133824239	133895836	-	6005	protein_coding	RAB6B, member RAS oncogene family [Source:HGNC Symbol;Acc:HGNC:14902]	-
ENSG00000167701	18.4562	13.782	13.1124	322.436	204.842	246.345	15.1169	257.874	-4.08908	1.84732e-22	1.12226e-20	GPT	8	144502973	144507174	+	2756	protein_coding	glutamic--pyruvic transaminase [Source:HGNC Symbol;Acc:HGNC:4552]	-
ENSG00000111199	63.3929	79.9358	111.456	2671.61	1412.89	1182.94	84.9282	1755.81	-4.36961	1.89545e-22	1.14852e-20	TRPV4	12	109783085	109833401	-	3759	protein_coding	transient receptor potential cation channel subfamily V member 4 [Source:HGNC Symbol;Acc:HGNC:18083]	-
ENSG00000117984	6076.09	5191.23	5585.9	86252.2	75322	203903	5617.74	121826	-4.43868	1.96857e-22	1.18974e-20	CTSD	11	1752752	1764573	-	3126	protein_coding	cathepsin D [Source:HGNC Symbol;Acc:HGNC:2529]	-
ENSG00000133392	13.6415	0.918802	5.73669	1182.68	1173.38	409.762	6.76567	921.94	-7.07419	2.28371e-22	1.37664e-20	MYH11	16	15703172	15857033	-	16104	protein_coding	myosin heavy chain 11 [Source:HGNC Symbol;Acc:HGNC:7569]	-
ENSG00000185518	0.802442	2.75641	0	275.129	943.324	542.691	1.18628	587.048	-9.00868	2.555e-22	1.53622e-20	SV2B	15	91099950	91301309	+	12454	protein_coding	synaptic vesicle glycoprotein 2B [Source:HGNC Symbol;Acc:HGNC:16874]	-
ENSG00000109736	1938.7	1899.16	1742.32	272.639	322.495	351.225	1860.06	315.453	2.55963	2.60367e-22	1.56147e-20	MFSD10	4	2930561	2934859	-	3159	protein_coding	major facilitator superfamily domain containing 10 [Source:HGNC Symbol;Acc:HGNC:16894]	-
ENSG00000119686	89.8735	90.0426	18.8491	2721.41	2610.42	3268.34	66.2551	2866.73	-5.43613	3.35004e-22	2.00394e-20	FLVCR2	14	75578617	75663214	+	4913	protein_coding	feline leukemia virus subgroup C cellular receptor family member 2 [Source:HGNC Symbol;Acc:HGNC:20105]	-
ENSG00000164949	312.953	166.303	69.6598	13882.2	5226.1	14388	182.972	11165.4	-5.93105	3.59377e-22	2.14425e-20	GEM	8	94249253	94262350	-	2648	protein_coding	GTP binding protein overexpressed in skeletal muscle [Source:HGNC Symbol;Acc:HGNC:4234]	-
ENSG00000183401	54.5661	56.0469	67.2012	485.521	504.227	407.323	59.2714	465.69	-2.97374	4.25924e-22	2.53485e-20	CCDC159	19	11344684	11354944	+	4064	protein_coding	coiled-coil domain containing 159 [Source:HGNC Symbol;Acc:HGNC:26996]	-
ENSG00000154263	7.22198	9.18802	6.55622	251.475	144.965	218.296	7.65541	204.912	-4.74699	4.4286e-22	2.62895e-20	ABCA10	17	69147214	69244846	-	8405	protein_coding	ATP binding cassette subfamily A member 10 [Source:HGNC Symbol;Acc:HGNC:30]	-
ENSG00000144583	1031.14	1000.58	654.802	0	0	0	895.506	0	12.0247	4.52933e-22	2.68194e-20	2024-03-04	2	216257865	216372027	-	4447	protein_coding	membrane associated ring-CH-type finger 4 [Source:HGNC Symbol;Acc:HGNC:29269]	-
ENSG00000184347	2809.35	6964.52	4357.43	187.984	316.192	236.589	4710.43	246.922	4.25296	5.05628e-22	2.9864e-20	SLIT3	5	168661733	169301129	-	14260	protein_coding	slit guidance ligand 3 [Source:HGNC Symbol;Acc:HGNC:11087]	-
ENSG00000172005	0	0.918802	0.819527	856.509	646.04	790.256	0.579443	764.269	-10.4051	5.60131e-22	3.29997e-20	MAL	2	95025677	95053996	+	1457	protein_coding	mal, T cell differentiation protein [Source:HGNC Symbol;Acc:HGNC:6817]	-
ENSG00000063438	284.065	451.132	916.232	7.46956	13.6561	8.53671	550.476	9.88747	5.78812	6.20033e-22	3.64371e-20	AHRR	5	304176	438291	+	7678	protein_coding	aryl-hydrocarbon receptor repressor [Source:HGNC Symbol;Acc:HGNC:346]	-
ENSG00000167535	335.421	693.696	365.509	6.22463	12.6057	18.293	464.875	12.3744	5.22877	6.34847e-22	3.72141e-20	CACNB3	12	48813794	48828941	+	7153	protein_coding	calcium voltage-gated channel auxiliary subunit beta 3 [Source:HGNC Symbol;Acc:HGNC:1403]	-
ENSG00000100401	7416.17	5858.28	7506.87	1312.15	1188.08	1165.87	6927.11	1222.04	2.50304	6.98903e-22	4.08666e-20	RANGAP1	22	41245611	41286251	-	5348	protein_coding	Ran GTPase activating protein 1 [Source:HGNC Symbol;Acc:HGNC:9854]	-
ENSG00000150630	327.396	262.777	357.314	1.24493	4.20189	0	315.829	1.81561	7.36194	7.02284e-22	4.09619e-20	VEGFC	4	176683538	176792727	-	2420	protein_coding	vascular endothelial growth factor C [Source:HGNC Symbol;Acc:HGNC:12682]	-
ENSG00000092096	124.379	240.726	213.077	2391.5	1835.18	2408.57	192.727	2211.75	-3.52126	7.55069e-22	4.39311e-20	SLC22A17	14	23346306	23352912	-	4278	protein_coding	solute carrier family 22 member 17 [Source:HGNC Symbol;Acc:HGNC:23095]	-
ENSG00000078687	194.191	157.115	161.447	992.206	968.535	1036.6	170.918	999.114	-2.54675	7.60595e-22	4.41428e-20	TNRC6C	17	77959240	78108835	+	11111	protein_coding	trinucleotide repeat containing 6C [Source:HGNC Symbol;Acc:HGNC:29318]	-
ENSG00000140859	962.128	1181.58	1188.31	63.4913	105.047	125.612	1110.67	98.05	3.50072	9.24245e-22	5.35079e-20	KIFC3	16	57758217	57863053	-	9600	protein_coding	kinesin family member C3 [Source:HGNC Symbol;Acc:HGNC:6326]	-
ENSG00000157514	111.539	208.568	162.266	6351.61	2952.88	2446.38	160.791	3916.96	-4.60704	9.8267e-22	5.67498e-20	TSC22D3	X	107713221	107777342	-	4766	protein_coding	TSC22 domain family member 3 [Source:HGNC Symbol;Acc:HGNC:3051]	TSC22
ENSG00000105278	5.6171	0.918802	11.4734	402.111	290.981	319.517	6.00309	337.536	-5.79379	1.00438e-21	5.78609e-20	ZFR2	19	3804024	3869032	-	5944	protein_coding	zinc finger RNA binding protein 2 [Source:HGNC Symbol;Acc:HGNC:29189]	-
ENSG00000141424	864.23	1177.9	1076.04	5676.86	6261.87	6362.29	1039.39	6100.34	-2.5533	1.16291e-21	6.68289e-20	SLC39A6	18	36108532	36129385	-	3682	protein_coding	solute carrier family 39 member 6 [Source:HGNC Symbol;Acc:HGNC:18607]	-
ENSG00000122786	7478.76	20655.6	13387	420.785	810.965	579.277	13840.4	603.676	4.51864	1.2238e-21	7.01557e-20	CALD1	7	134744252	134970728	+	9843	protein_coding	caldesmon 1 [Source:HGNC Symbol;Acc:HGNC:1441]	-
ENSG00000106066	208.635	96.4742	220.453	2755.02	2744.88	4750.07	175.187	3416.66	-4.2847	1.26684e-21	7.24454e-20	CPVL	7	28995231	29195451	-	3340	protein_coding	carboxypeptidase, vitellogenic like [Source:HGNC Symbol;Acc:HGNC:14399]	-
ENSG00000085733	7673.76	8591.72	7835.5	1731.69	1533.69	1751.25	8033.66	1672.21	2.26439	1.44739e-21	8.25685e-20	CTTN	11	70398404	70436584	+	6949	protein_coding	cortactin [Source:HGNC Symbol;Acc:HGNC:3338]	-
ENSG00000150527	337.828	337.2	263.068	1953.29	1898.2	1707.34	312.699	1852.95	-2.56717	1.63824e-21	9.32284e-20	MIA2	14	39230231	39388513	+	10539	protein_coding	MIA SH3 domain ER export factor 2 [Source:HGNC Symbol;Acc:HGNC:18432]	-
ENSG00000254206	14.444	22.9701	18.8491	811.692	1113.5	298.785	18.7544	741.326	-5.3078	1.67546e-21	9.51151e-20	NPIPB11	16	29381354	29404029	-	4398	protein_coding	nuclear pore complex interacting protein family member B11 [Source:HGNC Symbol;Acc:HGNC:37453]	-
ENSG00000077585	211.845	330.769	305.684	1991.88	2126.16	2067.1	282.766	2061.71	-2.86673	1.86109e-21	1.05397e-19	GPR137B	1	236142505	236221865	+	2309	protein_coding	G protein-coupled receptor 137B [Source:HGNC Symbol;Acc:HGNC:11862]	-
ENSG00000152056	771.95	2544.16	572.85	12.4493	24.1609	17.0734	1296.32	17.8945	6.17325	1.90616e-21	1.07689e-19	AP1S3	2	223751686	223838027	-	4284	protein_coding	adaptor related protein complex 1 subunit sigma 3 [Source:HGNC Symbol;Acc:HGNC:18971]	-
ENSG00000105855	1380.2	1334.1	289.293	43481.5	44627.2	37337.1	1001.2	41815.3	-5.38429	1.97934e-21	1.11554e-19	ITGB8	7	20330702	20415754	+	15156	protein_coding	integrin subunit beta 8 [Source:HGNC Symbol;Acc:HGNC:6163]	-
ENSG00000230448	0	0	0	693.424	410.735	762.207	0	622.122	-11.9657	2.02822e-21	1.14034e-19	LINC00276	2	13710531	14400963	-	3848	lincRNA	long intergenic non-protein coding RNA 276 [Source:HGNC Symbol;Acc:HGNC:38663]	-
ENSG00000259417	1.60488	1.8376	2.45858	206.658	173.328	142.685	1.96702	174.224	-6.46735	2.04088e-21	1.1447e-19	CTXND1	15	80195484	80252213	-	6890	protein_coding	cortexin domain containing 1 [Source:HGNC Symbol;Acc:HGNC:50507]	-
ENSG00000076344	112.342	177.329	117.192	1323.36	1577.81	1082.94	135.621	1328.04	-3.29311	2.134e-21	1.19407e-19	RGS11	16	268301	275980	-	4798	protein_coding	regulator of G protein signaling 11 [Source:HGNC Symbol;Acc:HGNC:9993]	-
ENSG00000177469	4698.3	6561.17	9277.05	581.381	574.608	353.664	6845.51	503.218	3.76573	2.21735e-21	1.23775e-19	CAVIN1	17	42402452	42423517	-	3828	protein_coding	caveolae associated protein 1 [Source:HGNC Symbol;Acc:HGNC:9688]	-
ENSG00000105289	10.4318	4.59401	9.0148	339.865	235.306	173.173	8.01352	249.448	-4.94864	2.33145e-21	1.29834e-19	TJP3	19	3708109	3750813	+	4217	protein_coding	tight junction protein 3 [Source:HGNC Symbol;Acc:HGNC:11829]	-
ENSG00000158201	103.515	33.0769	48.3521	1823.82	2272.17	1185.38	61.648	1760.46	-4.83352	2.50259e-21	1.39033e-19	ABHD3	18	21650897	21704805	-	4366	protein_coding	abhydrolase domain containing 3 [Source:HGNC Symbol;Acc:HGNC:18718]	-
ENSG00000183691	108.33	13.782	75.3965	7317.68	3759.64	4022.01	65.8361	5033.11	-6.25437	2.55825e-21	1.41789e-19	NOG	17	56593699	56595590	+	1892	protein_coding	noggin [Source:HGNC Symbol;Acc:HGNC:7866]	-
ENSG00000182197	3111.07	4108.88	4925.36	333.64	402.331	529.276	4048.44	421.749	3.26293	2.62735e-21	1.45275e-19	EXT1	8	117794490	118111853	-	8325	protein_coding	exostosin glycosyltransferase 1 [Source:HGNC Symbol;Acc:HGNC:3512]	-
ENSG00000249695	0	1.8376	0	911.286	1033.66	542.691	0.612535	829.214	-10.5148	2.64563e-21	1.4594e-19	AC026369.1	12	137411	149169	-	5439	antisense	uncharacterized LOC574538 [Source:NCBI gene;Acc:574538]	-
ENSG00000114115	575.351	1348.8	550.722	27633.6	13175	21578.4	824.958	20795.7	-4.65604	2.76975e-21	1.52428e-19	RBP1	3	139517434	139539829	-	3905	protein_coding	retinol binding protein 1 [Source:HGNC Symbol;Acc:HGNC:9919]	-
ENSG00000204389	384.37	434.594	660.539	21404	6758.74	10764.8	493.167	12975.9	-4.71754	2.84769e-21	1.56349e-19	HSPA1A	6	31815464	31817946	+	2483	protein_coding	heat shock protein family A (Hsp70) member 1A [Source:HGNC Symbol;Acc:HGNC:5232]	-
ENSG00000203668	723.001	467.67	528.595	29.8782	54.6246	43.9031	573.089	42.802	3.73831	2.86051e-21	1.56685e-19	CHML	1	241628853	241640254	-	7661	protein_coding	CHM like, Rab escort protein 2 [Source:HGNC Symbol;Acc:HGNC:1941]	-
ENSG00000113719	5111.56	7083.05	7937.94	664.791	917.062	873.184	6710.85	818.346	3.03551	3.06984e-21	1.67758e-19	ERGIC1	5	172834275	172952685	+	14139	protein_coding	endoplasmic reticulum-golgi intermediate compartment 1 [Source:HGNC Symbol;Acc:HGNC:29205]	-
ENSG00000074219	298.509	382.222	367.148	29.8782	35.7161	40.2445	349.293	35.2796	3.30653	3.13373e-21	1.70675e-19	TEAD2	19	49340595	49362457	-	2980	protein_coding	TEA domain transcription factor 2 [Source:HGNC Symbol;Acc:HGNC:11715]	TEA
ENSG00000196924	64386.4	115057	49117.6	2181.11	2211.24	4753.73	76187	3048.7	4.64331	3.1378e-21	1.70675e-19	FLNA	X	154348524	154374638	-	10585	protein_coding	filamin A [Source:HGNC Symbol;Acc:HGNC:3754]	-
ENSG00000117013	151.662	228.782	111.456	4363.47	2157.67	2440.28	163.966	2987.14	-4.18805	3.7579e-21	2.03929e-19	KCNQ4	1	40783814	40840452	+	4381	protein_coding	potassium voltage-gated channel subfamily Q member 4 [Source:HGNC Symbol;Acc:HGNC:6298]	-
ENSG00000127328	663.62	713.909	507.287	4455.59	4741.83	3642.74	628.272	4280.05	-2.76835	3.86807e-21	2.09422e-19	RAB3IP	12	69738681	69823204	+	12612	protein_coding	RAB3A interacting protein [Source:HGNC Symbol;Acc:HGNC:16508]	-
ENSG00000121898	69.8125	184.679	29.503	4541.49	4743.93	6851.32	94.6649	5378.92	-5.83013	4.06044e-21	2.1933e-19	CPXM2	10	123706207	123940267	-	4859	protein_coding	carboxypeptidase X, M14 family member 2 [Source:HGNC Symbol;Acc:HGNC:26977]	-
ENSG00000138640	231.103	267.371	100.802	3194.48	4293.28	3095.17	199.759	3527.64	-4.14294	4.2468e-21	2.28867e-19	FAM13A	4	88725955	89111398	-	13215	protein_coding	family with sequence similarity 13 member A [Source:HGNC Symbol;Acc:HGNC:19367]	-
ENSG00000148734	0	0	0	607.524	587.214	393.908	0	529.549	-11.7337	4.93206e-21	2.65186e-19	NPFFR1	10	70247329	70283676	-	8921	protein_coding	neuropeptide FF receptor 1 [Source:HGNC Symbol;Acc:HGNC:17425]	-
ENSG00000088205	1860.06	1555.53	1783.29	303.762	301.486	350.005	1732.96	318.418	2.44455	5.43099e-21	2.91343e-19	DDX18	2	117814650	117832379	+	7851	protein_coding	DEAD-box helicase 18 [Source:HGNC Symbol;Acc:HGNC:2741]	-
ENSG00000141447	755.901	794.764	962.125	4743.17	4421.44	5597.65	837.597	4920.75	-2.55448	5.44833e-21	2.91604e-19	OSBPL1A	18	24162044	24397880	-	8030	protein_coding	oxysterol binding protein like 1A [Source:HGNC Symbol;Acc:HGNC:16398]	-
ENSG00000127928	0	0	0	319.946	2631.43	1378.07	0	1443.15	-13.1801	5.5043e-21	2.93927e-19	GNGT1	7	93591573	93911265	+	2361	protein_coding	G protein subunit gamma transducin 1 [Source:HGNC Symbol;Acc:HGNC:4411]	-
ENSG00000173372	0	0	0	290.068	2321.54	1715.88	0	1442.5	-13.1794	5.63633e-21	3.00292e-19	C1QA	1	22636506	22639608	+	1272	protein_coding	complement C1q A chain [Source:HGNC Symbol;Acc:HGNC:1241]	-
ENSG00000235027	23.2708	11.0256	6.55622	336.13	334.05	420.738	13.6176	363.639	-4.73374	5.92443e-21	3.14924e-19	AC068580.3	11	1760348	1762486	+	2015	antisense	novel transcript	-
ENSG00000107984	7354.38	722.179	4166.48	0	0	1.21953	4081.01	0.40651	13.2511	6.1698e-21	3.27223e-19	DKK1	10	52314296	52318042	+	2206	protein_coding	dickkopf WNT signaling pathway inhibitor 1 [Source:HGNC Symbol;Acc:HGNC:2891]	-
ENSG00000127920	199.006	201.218	73.7575	2615.59	5062.23	6490.34	157.994	4722.72	-4.90204	6.3535e-21	3.36203e-19	GNG11	7	93921699	93928610	+	3055	protein_coding	G protein subunit gamma 11 [Source:HGNC Symbol;Acc:HGNC:4403]	-
ENSG00000003249	691.705	845.298	816.249	78.4304	87.1892	120.734	784.418	95.451	3.03934	6.84172e-21	3.61221e-19	DBNDD1	16	90004865	90020128	-	4791	protein_coding	dysbindin domain containing 1 [Source:HGNC Symbol;Acc:HGNC:28455]	-
ENSG00000060762	77.8369	79.9358	109.817	947.389	826.722	1541.49	89.1965	1105.2	-3.63063	6.97305e-21	3.67326e-19	MPC1	6	166364919	166383013	-	1546	protein_coding	mitochondrial pyruvate carrier 1 [Source:HGNC Symbol;Acc:HGNC:21606]	-
ENSG00000148843	1847.22	1328.59	1714.45	266.414	240.558	210.979	1630.09	239.317	2.76811	7.18774e-21	3.77784e-19	PDCD11	10	103396626	103446292	+	7670	protein_coding	programmed cell death 11 [Source:HGNC Symbol;Acc:HGNC:13408]	-
ENSG00000134245	1847.22	14157.8	5604.75	52.2869	120.804	58.5375	7203.27	77.2096	6.5419	7.68149e-21	4.0283e-19	WNT2B	1	112466541	112530165	+	12561	protein_coding	Wnt family member 2B [Source:HGNC Symbol;Acc:HGNC:12781]	-
ENSG00000110328	261.596	480.534	391.734	0	9.45425	4.87812	377.955	4.77746	6.26298	7.80093e-21	4.08179e-19	GALNT18	11	11270876	11622005	-	3627	protein_coding	polypeptide N-acetylgalactosaminyltransferase 18 [Source:HGNC Symbol;Acc:HGNC:30488]	-
ENSG00000146592	624.3	806.708	669.554	4.97971	28.3628	26.8297	700.187	20.0574	5.11673	7.8804e-21	4.11416e-19	CREB5	7	28299321	28825894	+	11674	protein_coding	cAMP responsive element binding protein 5 [Source:HGNC Symbol;Acc:HGNC:16844]	TF_bZIP
ENSG00000198431	23507.5	18592	22897.6	3208.18	4108.4	3012.24	21665.7	3442.94	2.65362	8.14594e-21	4.24333e-19	TXNRD1	12	104215779	104350305	+	6708	protein_coding	thioredoxin reductase 1 [Source:HGNC Symbol;Acc:HGNC:12437]	-
ENSG00000026025	46373.1	35463	21438.8	1025.82	1434.95	2484.18	34425	1648.32	4.38441	8.30618e-21	4.31718e-19	VIM	10	17228259	17237593	+	5158	protein_coding	vimentin [Source:HGNC Symbol;Acc:HGNC:12692]	-
ENSG00000148053	54.5661	200.299	104.08	2552.1	3262.77	3135.41	119.648	2983.43	-4.64181	8.93879e-21	4.63568e-19	NTRK2	9	84668551	85027070	+	20363	protein_coding	neurotrophic receptor tyrosine kinase 2 [Source:HGNC Symbol;Acc:HGNC:8032]	-
ENSG00000188130	824.911	469.508	641.69	39.8376	63.0283	41.464	645.37	48.11	3.74145	8.96303e-21	4.63797e-19	MAPK12	22	50245450	50261825	-	9424	protein_coding	mitogen-activated protein kinase 12 [Source:HGNC Symbol;Acc:HGNC:6874]	-
ENSG00000151150	24.0733	5.51281	13.932	749.446	351.908	608.546	14.506	569.967	-5.28667	9.01446e-21	4.65429e-19	ANK3	10	60026298	60733490	-	25614	protein_coding	ankyrin 3 [Source:HGNC Symbol;Acc:HGNC:494]	-
ENSG00000163462	373.938	498.91	513.024	0	8.40378	0	461.957	2.80126	7.27292	9.05924e-21	4.6671e-19	TRIM46	1	155173787	155184971	+	4533	protein_coding	tripartite motif containing 46 [Source:HGNC Symbol;Acc:HGNC:19019]	-
ENSG00000108381	0.802442	1.8376	0	379.703	575.659	275.614	0.880016	410.325	-8.91791	9.2005e-21	4.72946e-19	ASPA	17	3472374	3503419	+	5854	protein_coding	aspartoacylase [Source:HGNC Symbol;Acc:HGNC:756]	-
ENSG00000143333	14.444	1.8376	13.932	2563.3	413.886	1828.08	10.0712	1601.76	-7.30453	9.39712e-21	4.81994e-19	RGS16	1	182598623	182604408	-	2427	protein_coding	regulator of G protein signaling 16 [Source:HGNC Symbol;Acc:HGNC:9997]	-
ENSG00000185008	0	13.782	1.63905	1017.1	1045.22	1404.9	5.14036	1155.74	-7.84236	9.86091e-21	5.04676e-19	ROBO2	3	75906695	77649964	+	16663	protein_coding	roundabout guidance receptor 2 [Source:HGNC Symbol;Acc:HGNC:10250]	-
ENSG00000010327	0	0	0.819527	581.381	4471.86	2087.84	0.273176	2380.36	-12.9402	9.9721e-21	5.09252e-19	STAB1	3	52495338	52524495	+	10588	protein_coding	stabilin 1 [Source:HGNC Symbol;Acc:HGNC:18628]	-
ENSG00000159189	0	0	0	273.884	1978.04	1646.37	0	1299.43	-13.0287	1.00127e-20	5.10213e-19	C1QC	1	22643630	22648110	+	1335	protein_coding	complement C1q C chain [Source:HGNC Symbol;Acc:HGNC:1245]	-
ENSG00000255746	0	0	0	1076.86	982.192	315.858	0	791.637	-12.3137	1.01168e-20	5.14394e-19	AC007406.2	12	253442	257299	-	503	sense_intronic	uncharacterized LOC102723544 [Source:NCBI gene;Acc:102723544]	-
ENSG00000186994	0.802442	3.67521	2.45858	308.742	180.681	154.88	2.31208	214.768	-6.56395	1.04977e-20	5.32605e-19	KANK3	19	8322584	8343262	-	3594	protein_coding	KN motif and ankyrin repeat domains 3 [Source:HGNC Symbol;Acc:HGNC:24796]	-
ENSG00000176678	306.533	322.5	377.802	0	4.20189	0	335.612	1.40063	7.77547	1.08855e-20	5.51086e-19	FOXL1	16	86576368	86582160	+	3742	protein_coding	forkhead box L1 [Source:HGNC Symbol;Acc:HGNC:3817]	Fork
ENSG00000151458	805.652	602.734	591.699	80.9202	74.5835	95.1234	666.695	83.5424	2.99783	1.11979e-20	5.65674e-19	ANKRD50	4	124664052	124712732	-	8794	protein_coding	ankyrin repeat domain 50 [Source:HGNC Symbol;Acc:HGNC:29223]	-
ENSG00000198804	261688	340752	304207	1.74844e+06	1.47792e+06	1.83031e+06	302216	1.68556e+06	-2.47958	1.12645e-20	5.67816e-19	MT-CO1	MT	5904	7445	+	1542	protein_coding	mitochondrially encoded cytochrome c oxidase I [Source:HGNC Symbol;Acc:HGNC:7419]	-
ENSG00000175899	2.40733	2.75641	0	169.31	1764.79	1176.85	1.72124	1036.98	-9.24996	1.14778e-20	5.77264e-19	A2M	12	9067664	9116229	-	6384	protein_coding	alpha-2-macroglobulin [Source:HGNC Symbol;Acc:HGNC:7]	-
ENSG00000162631	830.528	585.277	385.997	0	11.5552	9.75624	600.601	7.10381	6.38065	1.15014e-20	5.77264e-19	NTNG1	1	107140007	107483458	+	9138	protein_coding	netrin G1 [Source:HGNC Symbol;Acc:HGNC:23319]	-
ENSG00000089356	0	0	0	461.868	405.482	469.519	0	445.623	-11.4845	1.18144e-20	5.91705e-19	FXYD3	19	35115879	35124324	+	3334	protein_coding	FXYD domain containing ion transport regulator 3 [Source:HGNC Symbol;Acc:HGNC:4027]	-
ENSG00000173369	0	0	0	247.74	2640.89	1952.47	0	1613.7	-13.3412	1.29681e-20	6.48099e-19	C1QB	1	22652762	22661538	+	1601	protein_coding	complement C1q B chain [Source:HGNC Symbol;Acc:HGNC:1242]	-
ENSG00000154229	1928.27	1873.44	1032.6	21.1638	79.8359	29.2687	1611.44	43.4228	5.20656	1.31035e-20	6.53469e-19	PRKCA	17	66302636	66810743	+	11152	protein_coding	protein kinase C alpha [Source:HGNC Symbol;Acc:HGNC:9393]	-
ENSG00000074803	0	0	0	531.584	592.466	359.762	0	494.604	-11.6353	1.35311e-20	6.7336e-19	SLC12A1	15	48178438	48304078	+	12839	protein_coding	solute carrier family 12 member 1 [Source:HGNC Symbol;Acc:HGNC:10910]	-
ENSG00000233836	29.6904	21.1325	20.4882	382.192	292.031	243.906	23.7703	306.043	-3.68389	1.42688e-20	7.0856e-19	AC139769.1	19	23762944	23833314	+	3242	transcribed_unprocessed_pseudogene	zinc finger protein pseudogene	-
ENSG00000118508	1465.26	1581.26	2334.83	148.146	129.208	215.857	1793.78	164.404	3.44868	1.60747e-20	7.96547e-19	RAB32	6	146543693	146554965	+	1217	protein_coding	RAB32, member RAS oncogene family [Source:HGNC Symbol;Acc:HGNC:9772]	-
ENSG00000206538	1716.42	3736.77	2230.75	13.6942	72.4826	14.6344	2561.32	33.6037	6.24335	1.76063e-20	8.706e-19	VGLL3	3	86876388	86991119	-	12714	protein_coding	vestigial like family member 3 [Source:HGNC Symbol;Acc:HGNC:24327]	-
ENSG00000159307	4.01221	0	0	379.703	477.965	215.857	1.3374	357.841	-8.01077	1.81444e-20	8.95314e-19	SCUBE1	22	43197283	43343388	-	12135	protein_coding	signal peptide, CUB domain and EGF like domain containing 1 [Source:HGNC Symbol;Acc:HGNC:13441]	-
ENSG00000169031	344.248	175.491	420.418	6936.73	5427.79	3762.25	313.386	5375.59	-4.09992	1.82915e-20	9.00673e-19	COL4A3	2	227164565	227314792	+	9124	protein_coding	collagen type IV alpha 3 chain [Source:HGNC Symbol;Acc:HGNC:2204]	-
ENSG00000133800	0	0	0	444.439	1630.33	518.301	0	864.357	-12.4407	2.1351e-20	1.04912e-18	LYVE1	11	10556966	10611689	-	3515	protein_coding	lymphatic vessel endothelial hyaluronan receptor 1 [Source:HGNC Symbol;Acc:HGNC:14687]	-
ENSG00000138829	2952.19	10060.9	1829.19	4.97971	45.1703	7.31718	4947.42	19.1557	8.00185	2.29416e-20	1.12491e-18	FBN2	5	128257909	128659185	-	13196	protein_coding	fibrillin 2 [Source:HGNC Symbol;Acc:HGNC:3604]	-
ENSG00000183273	1.60488	0	4.91716	804.223	230.053	340.249	2.17402	458.175	-7.69043	2.32859e-20	1.1394e-18	CCDC60	12	119334712	119541047	+	3440	protein_coding	coiled-coil domain containing 60 [Source:HGNC Symbol;Acc:HGNC:28610]	-
ENSG00000183876	5126	3967.39	4743.42	160.596	356.11	409.762	4612.27	308.823	3.90018	2.43873e-20	1.1908e-18	ARSI	5	150296343	150339307	-	3269	protein_coding	arylsulfatase family member I [Source:HGNC Symbol;Acc:HGNC:32521]	-
ENSG00000188157	19515.4	42019.6	33157.3	632.423	940.173	1934.18	31564.1	1168.92	4.75507	2.49802e-20	1.21721e-18	AGRN	1	1020123	1056118	+	10758	protein_coding	agrin [Source:HGNC Symbol;Acc:HGNC:329]	-
ENSG00000204103	7.22198	18.376	14.7515	251.475	310.94	520.74	13.4498	361.052	-4.75357	2.54198e-20	1.23606e-18	MAFB	20	40685848	40689240	-	3393	protein_coding	MAF bZIP transcription factor B [Source:HGNC Symbol;Acc:HGNC:6408]	TF_bZIP
ENSG00000225857	0	0	0	443.194	360.312	614.643	0	472.716	-11.5695	2.67398e-20	1.29755e-18	AL162431.1	1	180906651	180909166	+	748	lincRNA	novel transcript	-
ENSG00000164674	69.01	26.6453	53.2693	1180.19	1179.68	648.79	49.6415	1002.89	-4.33351	2.75448e-20	1.33384e-18	SYTL3	6	158650014	158764876	+	2896	protein_coding	synaptotagmin like 3 [Source:HGNC Symbol;Acc:HGNC:15587]	-
ENSG00000140682	568.932	1078.67	602.353	17.429	47.2713	30.4883	749.986	31.7295	4.55539	2.91416e-20	1.40825e-18	TGFB1I1	16	31471585	31477960	+	5403	protein_coding	transforming growth factor beta 1 induced transcript 1 [Source:HGNC Symbol;Acc:HGNC:11767]	-
ENSG00000065357	917.994	1402.09	1365.33	146.901	174.378	143.905	1228.47	155.061	2.98497	3.2133e-20	1.5496e-18	DGKA	12	55927319	55954027	+	10215	protein_coding	diacylglycerol kinase alpha [Source:HGNC Symbol;Acc:HGNC:2849]	-
ENSG00000131389	696.52	506.26	443.364	4298.73	4420.39	3493.96	548.715	4071.02	-2.89114	3.39944e-20	1.636e-18	SLC6A6	3	14402576	14489349	+	8254	protein_coding	solute carrier family 6 member 6 [Source:HGNC Symbol;Acc:HGNC:11052]	-
ENSG00000136997	2188.26	2070.98	3291.22	37.3478	148.117	79.2695	2516.82	88.2446	4.83053	3.60504e-20	1.73138e-18	MYC	8	127735434	127741434	+	3001	protein_coding	MYC proto-oncogene, bHLH transcription factor [Source:HGNC Symbol;Acc:HGNC:7553]	bHLH
ENSG00000164188	1.60488	0.918802	0.819527	331.15	285.728	165.856	1.1144	260.912	-7.85958	4.34068e-20	2.08041e-18	RANBP3L	5	36248434	36302114	-	3363	protein_coding	RAN binding protein 3 like [Source:HGNC Symbol;Acc:HGNC:26353]	-
ENSG00000155307	4.81465	4.59401	12.2929	196.698	619.779	923.185	7.23386	579.887	-6.32	4.47061e-20	2.1383e-18	SAMSN1	21	14485228	14658821	-	5185	protein_coding	SAM domain, SH3 domain and nuclear localization signals 1 [Source:HGNC Symbol;Acc:HGNC:10528]	-
ENSG00000189184	81.0467	5.51281	26.2249	4461.82	3191.33	4589.09	37.5948	4080.75	-6.75884	4.81326e-20	2.2975e-18	PCDH18	4	137518918	137532494	-	6686	protein_coding	protocadherin 18 [Source:HGNC Symbol;Acc:HGNC:14268]	-
ENSG00000120899	150.057	212.243	186.852	1364.44	2676.6	1896.37	183.051	1979.14	-3.4352	4.87041e-20	2.32004e-18	PTK2B	8	27311482	27459391	+	7933	protein_coding	protein tyrosine kinase 2 beta [Source:HGNC Symbol;Acc:HGNC:9612]	-
ENSG00000170927	0	0	4.91716	553.992	823.57	253.662	1.63905	543.742	-8.34787	4.89102e-20	2.32512e-18	PKHD1	6	51615300	52087625	-	17454	protein_coding	PKHD1, fibrocystin/polyductin [Source:HGNC Symbol;Acc:HGNC:9016]	-
ENSG00000173511	499.119	522.799	597.435	2558.32	2810.01	3230.54	539.784	2866.29	-2.4087	5.43864e-20	2.58021e-18	VEGFB	11	64234538	64238793	+	1545	protein_coding	vascular endothelial growth factor B [Source:HGNC Symbol;Acc:HGNC:12681]	-
ENSG00000062038	8.82687	79.017	4.91716	9480.12	7268.22	4490.31	30.9203	7079.55	-7.84372	6.32643e-20	2.99532e-18	CDH3	16	68636189	68722616	+	6236	protein_coding	cadherin 3 [Source:HGNC Symbol;Acc:HGNC:1762]	-
ENSG00000130844	166.908	126.795	109.817	913.776	955.93	884.16	134.506	917.955	-2.7703	6.60296e-20	3.11993e-18	ZNF331	19	53519527	53580269	+	8926	protein_coding	zinc finger protein 331 [Source:HGNC Symbol;Acc:HGNC:15489]	zf-C2H2
ENSG00000106367	1155.52	1459.06	1606.27	122.003	102.946	190.247	1406.95	138.399	3.34704	6.89188e-20	3.24988e-18	AP1S1	7	101154400	101161596	+	1756	protein_coding	adaptor related protein complex 1 subunit sigma 1 [Source:HGNC Symbol;Acc:HGNC:559]	-
ENSG00000258548	0	0	0	1305.93	267.87	806.11	0	793.303	-12.3164	7.01675e-20	3.30211e-18	LINC00645	14	27612588	27639636	+	3654	lincRNA	long intergenic non-protein coding RNA 645 [Source:HGNC Symbol;Acc:HGNC:44299]	-
ENSG00000103175	0.802442	0	0	3582.9	1150.27	615.863	0.267481	1783.01	-12.5232	7.28255e-20	3.42031e-18	WFDC1	16	84294646	84329851	+	8785	protein_coding	WAP four-disulfide core domain 1 [Source:HGNC Symbol;Acc:HGNC:15466]	-
ENSG00000196159	446.158	365.683	374.524	4.97971	24.1609	15.8539	395.455	14.9982	4.70399	7.67293e-20	3.59644e-18	FAT4	4	125316399	125492932	+	16439	protein_coding	FAT atypical cadherin 4 [Source:HGNC Symbol;Acc:HGNC:23109]	-
ENSG00000096092	284.867	416.217	242.58	2384.03	3006.45	2458.57	314.555	2616.35	-3.05686	7.89512e-20	3.69318e-18	TMEM14A	6	52671109	52686588	+	992	protein_coding	transmembrane protein 14A [Source:HGNC Symbol;Acc:HGNC:21076]	-
ENSG00000154553	24.0733	37.6709	13.932	1841.25	441.198	2302.47	25.2254	1528.31	-5.92372	8.30039e-20	3.87501e-18	PDLIM3	4	185500660	185535612	-	9117	protein_coding	PDZ and LIM domain 3 [Source:HGNC Symbol;Acc:HGNC:20767]	-
ENSG00000139508	142.032	264.615	131.944	1823.82	2133.51	2652.48	179.53	2203.27	-3.61851	9.15564e-20	4.26576e-18	SLC46A3	13	28700064	28718970	-	3776	protein_coding	solute carrier family 46 member 3 [Source:HGNC Symbol;Acc:HGNC:27501]	-
ENSG00000197948	439.738	850.811	698.237	34.8579	59.8769	43.9031	662.929	46.2127	3.8381	9.36908e-20	4.35653e-18	FCHSD1	5	141639302	141651419	-	6073	protein_coding	FCH and double SH3 domains 1 [Source:HGNC Symbol;Acc:HGNC:25463]	-
ENSG00000118322	17.6537	45.9401	90.9675	1359.46	2881.45	2321.99	51.5205	2187.63	-5.40816	1.04715e-19	4.85948e-18	ATP10B	5	160563120	160852214	-	11310	protein_coding	ATPase phospholipid transporting 10B (putative) [Source:HGNC Symbol;Acc:HGNC:13543]	-
ENSG00000185988	16.8513	1.8376	8.19527	872.693	442.249	403.665	8.96139	572.869	-5.98443	1.06052e-19	4.91178e-18	PLK5	19	1524074	1536046	+	3073	protein_coding	polo like kinase 5 [Source:HGNC Symbol;Acc:HGNC:27001]	-
ENSG00000250479	146.847	290.342	159.808	2403.95	2897.2	1920.76	198.999	2407.31	-3.5977	1.08069e-19	4.99529e-18	CHCHD10	22	23765834	23768443	-	1360	protein_coding	coiled-coil-helix-coiled-coil-helix domain containing 10 [Source:HGNC Symbol;Acc:HGNC:15559]	-
ENSG00000272674	4.01221	6.43162	2.45858	123.248	186.984	256.101	4.3008	188.778	-5.47158	1.10623e-19	5.10328e-18	PCDHB16	5	141181399	141186399	+	5001	protein_coding	protocadherin beta 16 [Source:HGNC Symbol;Acc:HGNC:14546]	-
ENSG00000135679	1996.48	3043.07	3596.09	338.62	354.009	362.201	2878.55	351.61	3.03323	1.23156e-19	5.67026e-18	MDM2	12	68808176	68850686	+	13284	protein_coding	MDM2 proto-oncogene [Source:HGNC Symbol;Acc:HGNC:6973]	-
ENSG00000087088	1041.57	1057.54	1272.73	186.739	212.195	213.418	1123.95	204.117	2.46076	1.23638e-19	5.6813e-18	BAX	19	48954815	48961798	+	2587	protein_coding	BCL2 associated X, apoptosis regulator [Source:HGNC Symbol;Acc:HGNC:959]	-
ENSG00000164649	962.128	365.683	788.385	42.3275	29.4132	34.1469	705.399	35.2959	4.32366	1.24218e-19	5.69673e-18	CDCA7L	7	21900900	21946084	-	4074	protein_coding	cell division cycle associated 7 like [Source:HGNC Symbol;Acc:HGNC:30777]	-
ENSG00000237943	36.9123	11.9444	14.7515	632.423	850.883	410.982	21.2028	631.429	-4.89103	1.25477e-19	5.74323e-18	PRKCQ-AS1	10	6580419	6616452	+	3892	processed_transcript	PRKCQ antisense RNA 1 [Source:HGNC Symbol;Acc:HGNC:44689]	-
ENSG00000075711	7452.28	8553.13	9754.01	1159.03	781.551	1328.07	8586.48	1089.55	2.97861	1.28546e-19	5.87217e-18	DLG1	3	197042560	197299300	-	11001	protein_coding	discs large MAGUK scaffold protein 1 [Source:HGNC Symbol;Acc:HGNC:2900]	-
ENSG00000258311	181.352	81.7734	132.763	1892.29	1943.37	1281.73	131.963	1705.8	-3.69098	1.34518e-19	6.13304e-18	BLOC1S1-RDH5	12	55716036	55724703	+	3510	protein_coding	BLOC1S1-RDH5 readthrough [Source:NCBI gene;Acc:100528022]	-
ENSG00000087116	715.779	1223.84	1172.74	28.6333	47.2713	81.7086	1037.46	52.5377	4.30378	1.3848e-19	6.30139e-18	ADAMTS2	5	179110851	179345430	-	8726	protein_coding	ADAM metallopeptidase with thrombospondin type 1 motif 2 [Source:HGNC Symbol;Acc:HGNC:218]	-
ENSG00000214456	0.802442	1.8376	0	520.379	343.504	225.613	0.880016	363.166	-8.74037	1.51446e-19	6.87802e-18	PLIN5	19	4522531	4535224	-	4815	protein_coding	perilipin 5 [Source:HGNC Symbol;Acc:HGNC:33196]	-
ENSG00000134762	683.681	1718.16	1362.87	0	0	1.21953	1254.91	0.40651	11.5497	1.54047e-19	6.98258e-18	DSC3	18	30990008	31042815	-	7056	protein_coding	desmocollin 3 [Source:HGNC Symbol;Acc:HGNC:3037]	-
ENSG00000143367	1979.63	1332.26	2470.87	183.004	116.602	197.564	1927.59	165.724	3.54137	1.59918e-19	7.23465e-18	TUFT1	1	151540305	151583583	+	3878	protein_coding	tuftelin 1 [Source:HGNC Symbol;Acc:HGNC:12422]	-
ENSG00000159082	294.496	266.453	260.61	1310.91	1469.61	1735.39	273.853	1505.3	-2.45845	1.63404e-19	7.37811e-18	SYNJ1	21	32628759	32728048	-	8070	protein_coding	synaptojanin 1 [Source:HGNC Symbol;Acc:HGNC:11503]	-
ENSG00000079435	203.018	362.008	170.462	2381.54	3482.32	3531.76	245.163	3131.87	-3.67606	1.81855e-19	8.19538e-18	LIPE	19	42401507	42427426	-	5206	protein_coding	lipase E, hormone sensitive type [Source:HGNC Symbol;Acc:HGNC:6621]	-
ENSG00000113532	8.02442	1.8376	2.45858	159.351	221.65	343.908	4.10687	241.636	-5.85864	2.23178e-19	1.00383e-17	ST8SIA4	5	100806935	100903266	-	7794	protein_coding	ST8 alpha-N-acetyl-neuraminide alpha-2,8-sialyltransferase 4 [Source:HGNC Symbol;Acc:HGNC:10871]	-
ENSG00000239467	12.8391	11.9444	14.7515	192.964	331.949	181.71	13.1783	235.541	-4.15923	2.26297e-19	1.01591e-17	AC007405.3	2	170771113	170778148	+	967	lincRNA	glutamate rich 2 [Source:NCBI gene;Acc:285141]	-
ENSG00000112079	1134.65	1528.89	985.072	144.411	175.429	171.954	1216.2	163.931	2.89051	2.27949e-19	1.02136e-17	STK38	6	36493892	36547470	-	3576	protein_coding	serine/threonine kinase 38 [Source:HGNC Symbol;Acc:HGNC:17847]	-
ENSG00000102934	24.0733	22.9701	30.3225	506.685	370.817	245.126	25.7886	374.209	-3.85772	2.41596e-19	1.08044e-17	PLLP	16	57248547	57284687	-	8720	protein_coding	plasmolipin [Source:HGNC Symbol;Acc:HGNC:18553]	-
ENSG00000196220	25.6782	23.8889	52.4498	937.43	615.577	464.641	34.0056	672.549	-4.30368	2.48978e-19	1.11132e-17	SRGAP3	3	8980591	9363053	-	18924	protein_coding	SLIT-ROBO Rho GTPase activating protein 3 [Source:HGNC Symbol;Acc:HGNC:19744]	-
ENSG00000087258	1.60488	0	12.2929	969.798	696.463	564.643	4.6326	743.635	-7.31107	2.56196e-19	1.14137e-17	GNAO1	16	56191347	56357457	+	13697	protein_coding	G protein subunit alpha o1 [Source:HGNC Symbol;Acc:HGNC:4389]	-
ENSG00000149212	776.764	1244.98	1187.5	7211.86	8029.81	10158.7	1069.75	8466.79	-2.98466	2.76035e-19	1.22741e-17	SESN3	11	95165513	95232541	-	10573	protein_coding	sestrin 3 [Source:HGNC Symbol;Acc:HGNC:23060]	-
ENSG00000053524	8.02442	3.67521	0.819527	171.8	198.539	197.564	4.17305	189.301	-5.49491	3.08012e-19	1.367e-17	MCF2L2	3	183178043	183428778	-	20568	protein_coding	MCF.2 cell line derived transforming sequence-like 2 [Source:HGNC Symbol;Acc:HGNC:30319]	-
ENSG00000204394	4035.48	2526.71	3383.83	427.01	513.681	500.008	3315.34	480.233	2.7872	3.13287e-19	1.38778e-17	VARS	6	31777518	31795953	-	6081	protein_coding	valyl-tRNA synthetase [Source:HGNC Symbol;Acc:HGNC:12651]	-
ENSG00000174136	1108.98	799.358	1253.88	54.7768	57.776	114.636	1054.07	75.7295	3.80061	4.00047e-19	1.76875e-17	RGMB	5	98768650	98798643	+	6671	protein_coding	repulsive guidance molecule BMP co-receptor b [Source:HGNC Symbol;Acc:HGNC:26896]	-
ENSG00000100564	99.5029	107.5	111.456	718.323	548.347	629.278	106.153	631.982	-2.57356	4.04549e-19	1.78528e-17	PIGH	14	67581955	67600287	-	2915	protein_coding	phosphatidylinositol glycan anchor biosynthesis class H [Source:HGNC Symbol;Acc:HGNC:8964]	-
ENSG00000133878	5.6171	5.51281	10.6539	129.472	225.852	246.345	7.26126	200.556	-4.78326	4.16821e-19	1.83597e-17	DUSP26	8	33591332	33600106	-	2052	protein_coding	dual specificity phosphatase 26 [Source:HGNC Symbol;Acc:HGNC:28161]	-
ENSG00000168528	3040.45	1363.5	2270.91	68.471	111.35	169.515	2224.96	116.445	4.25604	4.52927e-19	1.99126e-17	SERINC2	1	31409565	31434680	+	3549	protein_coding	serine incorporator 2 [Source:HGNC Symbol;Acc:HGNC:23231]	-
ENSG00000117151	124.379	186.517	154.071	1319.62	3531.69	2401.26	154.989	2417.52	-3.96392	4.8386e-19	2.12326e-17	CTBS	1	84549606	84574480	-	6939	protein_coding	chitobiase [Source:HGNC Symbol;Acc:HGNC:2496]	-
ENSG00000169562	0	0	0	809.202	424.391	267.077	0	500.223	-11.6512	4.97494e-19	2.17901e-17	GJB1	X	71215194	71225516	+	2479	protein_coding	gap junction protein beta 1 [Source:HGNC Symbol;Acc:HGNC:4283]	-
ENSG00000170264	125.181	72.5854	36.0592	2177.38	3040.07	1312.21	77.9419	2176.55	-4.80308	5.01276e-19	2.19147e-17	FAM161A	2	61824854	61854143	-	5252	protein_coding	FAM161A, centrosomal protein [Source:HGNC Symbol;Acc:HGNC:25808]	-
ENSG00000155034	390.789	383.141	386.817	64.7362	52.5236	62.1961	386.916	59.8186	2.69585	5.48435e-19	2.39316e-17	FBXL18	7	5431335	5513798	-	5088	protein_coding	F-box and leucine rich repeat protein 18 [Source:HGNC Symbol;Acc:HGNC:21874]	-
ENSG00000162511	2.40733	0	0	185.494	1679.71	2029.3	0.802442	1298.17	-10.6109	5.85521e-19	2.55023e-17	LAPTM5	1	30732469	30757820	-	3274	protein_coding	lysosomal protein transmembrane 5 [Source:HGNC Symbol;Acc:HGNC:29612]	-
ENSG00000107897	572.141	442.863	511.385	2641.73	2823.67	2362.23	508.796	2609.21	-2.35823	6.55771e-19	2.8509e-17	ACBD5	10	27195214	27242130	-	4371	protein_coding	acyl-CoA binding domain containing 5 [Source:HGNC Symbol;Acc:HGNC:23338]	-
ENSG00000009950	0.802442	2.75641	0.819527	221.597	317.243	131.709	1.45946	223.516	-7.30034	7.07655e-19	3.07075e-17	MLXIPL	7	73593194	73624543	-	4815	protein_coding	MLX interacting protein like [Source:HGNC Symbol;Acc:HGNC:12744]	bHLH
ENSG00000130540	73.8247	83.611	142.598	2081.52	1384.52	1009.77	100.011	1491.94	-3.89851	7.14801e-19	3.09249e-17	SULT4A1	22	43824509	43862503	-	2849	protein_coding	sulfotransferase family 4A member 1 [Source:HGNC Symbol;Acc:HGNC:14903]	-
ENSG00000109794	48.1465	14.7008	22.1272	567.686	498.974	668.303	28.3249	578.321	-4.34624	7.15309e-19	3.09249e-17	FAM149A	4	186104419	186172667	+	5218	protein_coding	family with sequence similarity 149 member A [Source:HGNC Symbol;Acc:HGNC:24527]	-
ENSG00000119121	2.40733	0	0	255.21	286.779	226.833	0.802442	256.274	-8.25404	7.21142e-19	3.11195e-17	TRPM6	9	74722495	74888094	-	9193	protein_coding	transient receptor potential cation channel subfamily M member 6 [Source:HGNC Symbol;Acc:HGNC:17995]	-
ENSG00000091656	1362.55	958.311	780.19	123.248	99.7949	75.6109	1033.68	99.5512	3.37651	7.4632e-19	3.21036e-17	ZFHX4	8	76681219	76867285	+	15687	protein_coding	zinc finger homeobox 4 [Source:HGNC Symbol;Acc:HGNC:30939]	Homeobox
ENSG00000167614	5.6171	12.8632	10.6539	210.393	381.321	853.671	9.7114	481.795	-5.63835	7.46691e-19	3.21036e-17	TTYH1	19	54415219	54436900	+	7068	protein_coding	tweety family member 1 [Source:HGNC Symbol;Acc:HGNC:13476]	-
ENSG00000214140	0	2.75641	6.55622	658.566	500.025	185.369	3.10421	447.987	-7.17486	7.67471e-19	3.29365e-17	PRCD	17	76527586	76553578	+	5305	protein_coding	photoreceptor disc component [Source:HGNC Symbol;Acc:HGNC:32528]	-
ENSG00000053918	5.6171	3.67521	2.45858	118.268	132.36	197.564	3.91696	149.397	-5.24826	7.70833e-19	3.30202e-17	KCNQ1	11	2444684	2849110	+	4447	protein_coding	potassium voltage-gated channel subfamily Q member 1 [Source:HGNC Symbol;Acc:HGNC:6294]	-
ENSG00000139874	1352.12	260.94	1135.86	0	0	0	916.307	0	12.058	8.12649e-19	3.47478e-17	SSTR1	14	38207999	38213067	+	4295	protein_coding	somatostatin receptor 1 [Source:HGNC Symbol;Acc:HGNC:11330]	-
ENSG00000063660	5279.27	5794.89	8618.97	412.071	502.126	806.11	6564.37	573.435	3.51706	8.18607e-19	3.49387e-17	GPC1	2	240435671	240468078	+	6516	protein_coding	glypican 1 [Source:HGNC Symbol;Acc:HGNC:4449]	-
ENSG00000196218	6.41954	17.4572	0.819527	591.34	574.608	482.934	8.2321	549.628	-6.07833	8.9104e-19	3.79609e-17	RYR1	19	38433699	38587564	+	15965	protein_coding	ryanodine receptor 1 [Source:HGNC Symbol;Acc:HGNC:10483]	-
ENSG00000120251	1.60488	1.8376	1.63905	431.989	138.662	184.149	1.69385	251.6	-7.21746	9.17011e-19	3.89963e-17	GRIA2	4	157204182	157366075	+	8941	protein_coding	glutamate ionotropic receptor AMPA type subunit 2 [Source:HGNC Symbol;Acc:HGNC:4572]	-
ENSG00000225217	0.802442	0	0	491.746	611.375	590.253	0.267481	564.458	-10.864	1.1089e-18	4.70708e-17	HSPA7	1	161606291	161608217	+	1927	unprocessed_pseudogene	heat shock protein family A (Hsp70) member 7 [Source:HGNC Symbol;Acc:HGNC:5240]	-
ENSG00000178773	473.441	907.777	701.515	0	0	2.43906	694.244	0.81302	9.79754	1.11887e-18	4.7408e-17	CPNE7	16	89575768	89597246	+	3048	protein_coding	copine 7 [Source:HGNC Symbol;Acc:HGNC:2320]	-
ENSG00000142798	7666.53	12189.8	12666.6	784.304	342.454	223.174	10841	449.977	4.59081	1.13422e-18	4.79717e-17	HSPG2	1	21822245	21937297	-	18104	protein_coding	heparan sulfate proteoglycan 2 [Source:HGNC Symbol;Acc:HGNC:5273]	-
ENSG00000170558	2830.21	5659.82	1980.8	6.22463	46.2208	2.43906	3490.28	18.2948	7.56297	1.17e-18	4.93957e-17	CDH2	18	27950966	28177446	-	4950	protein_coding	cadherin 2 [Source:HGNC Symbol;Acc:HGNC:1759]	-
ENSG00000188937	0	0	0	268.904	988.494	381.713	0	546.371	-11.7791	1.22491e-18	5.16206e-17	NYX	X	41447434	41475710	+	2988	protein_coding	nyctalopin [Source:HGNC Symbol;Acc:HGNC:8082]	-
ENSG00000164403	194.993	129.551	154.891	1635.83	1089.34	1136.6	159.812	1287.26	-3.00892	1.42906e-18	6.01154e-17	SHROOM1	5	132822141	132830898	-	4420	protein_coding	shroom family member 1 [Source:HGNC Symbol;Acc:HGNC:24084]	-
ENSG00000159212	2762.81	2116	3505.94	22070.1	16757.1	21667.4	2794.92	20164.9	-2.8509	1.45464e-18	6.10817e-17	CLIC6	21	34669389	34718227	+	3860	protein_coding	chloride intracellular channel 6 [Source:HGNC Symbol;Acc:HGNC:2065]	-
ENSG00000155099	262.399	169.978	234.385	2122.6	1552.6	2932.97	222.254	2202.72	-3.30835	1.59437e-18	6.68291e-17	PIP4P2	8	90993796	91041064	-	3066	protein_coding	phosphatidylinositol-4,5-bisphosphate 4-phosphatase 2 [Source:HGNC Symbol;Acc:HGNC:25452]	-
ENSG00000140832	3.20977	0.918802	0	293.803	134.46	315.858	1.37619	248.041	-7.46982	1.61133e-18	6.74192e-17	MARVELD3	16	71626161	71642114	+	6446	protein_coding	MARVEL domain containing 3 [Source:HGNC Symbol;Acc:HGNC:30525]	-
ENSG00000134317	25.6782	24.8077	23.7663	226.577	205.893	190.247	24.7507	207.572	-3.06787	1.93585e-18	8.08528e-17	GRHL1	2	9951693	10002277	+	7952	protein_coding	grainyhead like transcription factor 1 [Source:HGNC Symbol;Acc:HGNC:17923]	CP2
ENSG00000152936	0	3.67521	1.63905	124.493	289.93	308.541	1.77142	240.988	-7.13603	1.95485e-18	8.15009e-17	LMNTD1	12	25409307	25648579	-	3083	protein_coding	lamin tail domain containing 1 [Source:HGNC Symbol;Acc:HGNC:26683]	-
ENSG00000129680	637.942	480.534	844.933	53.5318	69.3312	76.8304	654.469	66.5645	3.29692	1.97341e-18	8.21284e-17	MAP7D3	X	136213220	136256482	-	7067	protein_coding	MAP7 domain containing 3 [Source:HGNC Symbol;Acc:HGNC:25742]	-
ENSG00000186951	284.065	484.209	270.444	4143.12	3657.74	2642.72	346.239	3481.19	-3.33031	1.99296e-18	8.27944e-17	PPARA	22	46150521	46243756	+	13219	protein_coding	peroxisome proliferator activated receptor alpha [Source:HGNC Symbol;Acc:HGNC:9232]	THR-like
ENSG00000130508	9265.8	20886.2	17387.1	1496.4	1562.05	1109.77	15846.4	1389.41	3.51154	2.0746e-18	8.60332e-17	PXDN	2	1631887	1744852	-	11257	protein_coding	peroxidasin [Source:HGNC Symbol;Acc:HGNC:14966]	-
ENSG00000102452	399.616	263.696	215.536	2397.73	2348.86	2229.3	292.949	2325.3	-2.98838	2.10491e-18	8.71358e-17	NALCN	13	101053776	101416492	-	9140	protein_coding	sodium leak channel, non-selective [Source:HGNC Symbol;Acc:HGNC:19082]	-
ENSG00000181026	970.955	565.063	921.149	69.7159	77.735	102.441	819.056	83.2971	3.29822	2.11015e-18	8.71984e-17	AEN	15	88621296	88632282	+	6018	protein_coding	apoptosis enhancing nuclease [Source:HGNC Symbol;Acc:HGNC:25722]	-
ENSG00000169258	525.6	235.213	308.962	17.429	16.8076	23.1711	356.592	19.1359	4.22272	2.13738e-18	8.8168e-17	GPRIN1	5	176595802	176610133	-	4211	protein_coding	G protein regulated inducer of neurite outgrowth 1 [Source:HGNC Symbol;Acc:HGNC:24835]	-
ENSG00000249859	158.884	160.79	168.823	11.2043	11.5552	13.4148	162.832	12.0581	3.75658	2.25038e-18	9.26656e-17	PVT1	8	127794533	128101253	+	5493	lincRNA	Pvt1 oncogene [Source:HGNC Symbol;Acc:HGNC:9709]	-
ENSG00000214870	0	2.75641	0	232.801	219.549	330.493	0.918802	260.948	-8.25639	2.27279e-18	9.34242e-17	AC004540.1	7	26398593	26494256	+	1702	lincRNA	novel transcript	-
ENSG00000101210	1482.11	8464.01	738.394	9.95941	28.3628	26.8297	3561.5	21.7173	7.35476	2.5172e-18	1.03289e-16	EEF1A2	20	63488012	63499322	-	4910	protein_coding	eukaryotic translation elongation factor 1 alpha 2 [Source:HGNC Symbol;Acc:HGNC:3192]	-
ENSG00000168671	0	0	1.63905	336.13	470.612	454.885	0.546352	420.542	-9.54873	2.67667e-18	1.0964e-16	UGT3A2	5	36035017	36071358	-	2694	protein_coding	UDP glycosyltransferase family 3 member A2 [Source:HGNC Symbol;Acc:HGNC:27266]	-
ENSG00000115107	1169.96	1391.07	1268.63	44.8174	79.8359	134.148	1276.55	86.2672	3.88729	2.73717e-18	1.11923e-16	STEAP3	2	119223831	119265652	+	4562	protein_coding	STEAP3 metalloreductase [Source:HGNC Symbol;Acc:HGNC:24592]	-
ENSG00000180190	275.238	382.222	336.826	1680.65	1824.67	2084.18	331.428	1863.17	-2.49142	2.78916e-18	1.13849e-16	TDRP	8	489792	545781	-	3613	protein_coding	testis development related protein [Source:HGNC Symbol;Acc:HGNC:26951]	-
ENSG00000168071	40.1221	45.0213	20.4882	398.376	412.836	369.518	35.2105	393.577	-3.48537	2.94367e-18	1.19947e-16	CCDC88B	11	64340223	64357534	+	8331	protein_coding	coiled-coil domain containing 88B [Source:HGNC Symbol;Acc:HGNC:26757]	-
ENSG00000187715	20.8635	11.9444	7.37575	379.703	215.347	265.858	13.3946	286.969	-4.41725	3.10455e-18	1.26282e-16	KBTBD12	3	127915232	127987671	+	5818	protein_coding	kelch repeat and BTB domain containing 12 [Source:HGNC Symbol;Acc:HGNC:25731]	-
ENSG00000143226	6.41954	0.918802	0	194.209	747.936	908.55	2.44611	616.898	-7.95625	3.21031e-18	1.30358e-16	FCGR2A	1	161505430	161524013	+	5314	protein_coding	Fc fragment of IgG receptor IIa [Source:HGNC Symbol;Acc:HGNC:3616]	-
ENSG00000154310	1322.43	1334.1	223.731	7.46956	17.858	14.6344	960.086	13.3207	6.16524	3.34655e-18	1.35531e-16	TNIK	3	171061339	171460408	-	8523	protein_coding	TRAF2 and NCK interacting kinase [Source:HGNC Symbol;Acc:HGNC:30765]	-
ENSG00000116852	220.672	188.354	116.373	5192.59	3207.09	1737.83	175.133	3379.17	-4.27017	3.3493e-18	1.35531e-16	KIF21B	1	200969390	201023700	-	12150	protein_coding	kinesin family member 21B [Source:HGNC Symbol;Acc:HGNC:29442]	-
ENSG00000162458	566.524	3055.94	1285.02	1.24493	17.858	18.293	1635.83	12.4653	7.02875	3.39746e-18	1.37242e-16	FBLIM1	1	15756607	15786594	+	4716	protein_coding	filamin binding LIM protein 1 [Source:HGNC Symbol;Acc:HGNC:24686]	-
ENSG00000277778	606.646	313.312	448.281	21.1638	21.0094	4.87812	456.08	15.6838	4.85634	3.71151e-18	1.4967e-16	PGM5P2	9	41006999	41074617	-	1980	transcribed_unprocessed_pseudogene	phosphoglucomutase 5 pseudogene 2 [Source:HGNC Symbol;Acc:HGNC:18965]	-
ENSG00000164175	210.24	107.5	46.7131	2527.2	3783.8	5670.82	121.484	3993.94	-5.03859	3.95097e-18	1.59052e-16	SLC45A2	5	33944616	33984730	-	3267	protein_coding	solute carrier family 45 member 2 [Source:HGNC Symbol;Acc:HGNC:16472]	-
ENSG00000080031	189.376	329.85	206.521	0	5.25236	7.31718	241.916	4.18985	5.83437	4.02481e-18	1.61746e-16	PTPRH	19	55181248	55209506	-	4344	protein_coding	protein tyrosine phosphatase, receptor type H [Source:HGNC Symbol;Acc:HGNC:9672]	-
ENSG00000186326	0.802442	0	0	760.65	367.665	759.768	0.267481	629.361	-11.0205	4.03868e-18	1.62017e-16	RGS9BP	19	32675407	32678300	+	2894	protein_coding	regulator of G protein signaling 9 binding protein [Source:HGNC Symbol;Acc:HGNC:30304]	-
ENSG00000136161	126.786	76.2606	144.237	890.122	1149.22	1002.45	115.761	1013.93	-3.12936	4.04539e-18	1.62017e-16	RCBTB2	13	48488959	48533256	-	3545	protein_coding	RCC1 and BTB domain containing protein 2 [Source:HGNC Symbol;Acc:HGNC:1914]	-
ENSG00000165323	1424.34	808.546	492.536	0	14.7066	2.43906	908.472	5.71522	7.27306	4.20727e-18	1.68212e-16	FAT3	11	92352096	92896470	+	19280	protein_coding	FAT atypical cadherin 3 [Source:HGNC Symbol;Acc:HGNC:23112]	-
ENSG00000107815	380.358	405.192	458.116	56.0217	61.9779	71.9523	414.555	63.3173	2.71098	4.34233e-18	1.73315e-16	TWNK	10	100987367	100994401	+	4133	protein_coding	twinkle mtDNA helicase [Source:HGNC Symbol;Acc:HGNC:1160]	-
ENSG00000162755	31.2953	43.1837	32.7811	302.517	281.527	251.223	35.7534	278.422	-2.96435	4.63102e-18	1.84523e-16	KLHDC9	1	161098361	161100346	+	1720	protein_coding	kelch domain containing 9 [Source:HGNC Symbol;Acc:HGNC:28489]	-
ENSG00000150672	1.60488	3.67521	4.91716	143.167	140.763	102.441	3.39909	128.79	-5.25046	4.73967e-18	1.88531e-16	DLG2	11	83455012	85627922	-	16709	protein_coding	discs large MAGUK scaffold protein 2 [Source:HGNC Symbol;Acc:HGNC:2901]	-
ENSG00000153976	352.272	527.393	240.941	0	2.10094	1.21953	373.535	1.10683	8.33486	4.84624e-18	1.92443e-16	HS3ST3A1	17	13495689	13601927	-	2628	protein_coding	heparan sulfate-glucosamine 3-sulfotransferase 3A1 [Source:HGNC Symbol;Acc:HGNC:5196]	-
ENSG00000181754	155.674	178.248	223.731	1559.89	1539.99	1037.82	185.884	1379.24	-2.89143	5.1188e-18	2.02922e-16	AMIGO1	1	109504175	109509738	-	5144	protein_coding	adhesion molecule with Ig like domain 1 [Source:HGNC Symbol;Acc:HGNC:20824]	-
ENSG00000204033	0	0	0	337.375	258.416	234.15	0	276.647	-10.7966	5.44676e-18	2.15557e-16	LRIT2	10	84220495	84225589	-	3177	protein_coding	leucine rich repeat, Ig-like and transmembrane domains 2 [Source:HGNC Symbol;Acc:HGNC:23443]	-
ENSG00000178538	8.82687	0	6.55622	651.097	308.839	281.712	5.12769	413.882	-6.31281	5.52978e-18	2.18473e-16	CA8	8	60187347	60281412	-	5783	protein_coding	carbonic anhydrase 8 [Source:HGNC Symbol;Acc:HGNC:1382]	-
ENSG00000198712	70302.8	62274.6	77660.1	310531	352347	294963	70079.1	319280	-2.18777	5.58813e-18	2.20406e-16	MT-CO2	MT	7586	8269	+	684	protein_coding	mitochondrially encoded cytochrome c oxidase II [Source:HGNC Symbol;Acc:HGNC:7421]	-
ENSG00000134326	24.8757	17.4572	4.09764	512.91	380.271	587.814	15.4769	493.665	-4.9954	5.82193e-18	2.29241e-16	CMPK2	2	6840570	6866635	-	4302	protein_coding	cytidine/uridine monophosphate kinase 2 [Source:HGNC Symbol;Acc:HGNC:27015]	-
ENSG00000057019	20308.2	35123.1	12102.8	1633.34	1697.56	1423.19	22511.3	1584.7	3.82834	5.90037e-18	2.31939e-16	DCBLD2	3	98795941	98901689	-	11274	protein_coding	discoidin, CUB and LCCL domain containing 2 [Source:HGNC Symbol;Acc:HGNC:24627]	-
ENSG00000170271	120.366	149.765	215.536	2255.81	2021.11	1193.92	161.889	1823.61	-3.49368	6.19488e-18	2.43107e-16	FAXDC2	5	154818491	154859252	-	7222	protein_coding	fatty acid hydroxylase domain containing 2 [Source:HGNC Symbol;Acc:HGNC:1334]	-
ENSG00000198626	2.40733	0	0.819527	195.453	142.864	278.053	1.07562	205.457	-7.52312	6.84423e-18	2.6814e-16	RYR2	1	237042205	237833988	+	17777	protein_coding	ryanodine receptor 2 [Source:HGNC Symbol;Acc:HGNC:10484]	-
ENSG00000266714	14.444	50.5341	31.9616	1010.88	702.766	506.105	32.3132	739.917	-4.52172	7.5134e-18	2.93864e-16	MYO15B	17	75588058	75626501	+	12761	protein_coding	myosin XVB [Source:HGNC Symbol;Acc:HGNC:14083]	-
ENSG00000174808	24.0733	46.8589	47.5326	372.233	440.148	558.545	39.4883	456.975	-3.53495	7.62235e-18	2.97628e-16	BTC	4	74744759	74794686	-	2816	protein_coding	betacellulin [Source:HGNC Symbol;Acc:HGNC:1121]	-
ENSG00000131080	383.567	637.649	593.338	8.71449	36.7665	18.293	538.185	21.258	4.64875	7.71947e-18	3.00918e-16	EDA2R	X	66595637	66639298	-	3579	protein_coding	ectodysplasin A2 receptor [Source:HGNC Symbol;Acc:HGNC:17756]	-
ENSG00000213186	487.083	170.897	394.193	0	7.35331	3.65859	350.724	3.67063	6.53463	7.74397e-18	3.01371e-16	TRIM59	3	160432445	160485773	-	7865	protein_coding	tripartite motif containing 59 [Source:HGNC Symbol;Acc:HGNC:30834]	-
ENSG00000260577	0	3.67521	0	210.393	272.072	164.637	1.22507	215.701	-7.55862	7.82874e-18	3.04163e-16	AC126773.2	16	68644248	68646168	-	1682	antisense	novel transcript, antisense to CDH3	-
ENSG00000166396	401.221	272.884	511.385	0	0	0	395.164	0	10.8448	8.19104e-18	3.17712e-16	SERPINB7	18	63752935	63805376	+	2637	protein_coding	serpin family B member 7 [Source:HGNC Symbol;Acc:HGNC:13902]	-
ENSG00000179270	1.60488	0	2.45858	261.435	529.438	130.49	1.35449	307.121	-7.78778	8.29504e-18	3.21213e-16	PCARE	2	29060976	29074261	-	7273	protein_coding	photoreceptor cilium actin regulator [Source:HGNC Symbol;Acc:HGNC:34383]	-
ENSG00000104611	1112.99	827.841	549.903	79.6753	90.3406	84.1476	830.244	84.7212	3.29213	8.59568e-18	3.32305e-16	SH2D4A	8	19313617	19396218	+	4148	protein_coding	SH2 domain containing 4A [Source:HGNC Symbol;Acc:HGNC:26102]	-
ENSG00000106789	171.723	244.401	259.79	17.429	21.0094	15.8539	225.305	18.0974	3.63297	8.69196e-18	3.35472e-16	CORO2A	9	98120975	98192640	-	5717	protein_coding	coronin 2A [Source:HGNC Symbol;Acc:HGNC:2255]	-
ENSG00000019144	2729.11	3494.21	2091.43	231.556	372.918	196.344	2771.58	266.939	3.37496	8.74684e-18	3.37034e-16	PHLDB1	11	118606440	118658038	+	21722	protein_coding	pleckstrin homology like domain family B member 1 [Source:HGNC Symbol;Acc:HGNC:23697]	-
ENSG00000137563	1084.1	2985.19	851.489	32.3681	63.0283	64.6351	1640.26	53.3439	4.94087	8.80588e-18	3.38751e-16	GGH	8	63015079	63039171	-	3130	protein_coding	gamma-glutamyl hydrolase [Source:HGNC Symbol;Acc:HGNC:4248]	-
ENSG00000103642	1183.6	1387.39	1494.82	109.554	205.893	178.051	1355.27	164.499	3.04081	8.94586e-18	3.43571e-16	LACTB	15	63121800	63142061	+	3972	protein_coding	lactamase beta [Source:HGNC Symbol;Acc:HGNC:16468]	-
ENSG00000105717	55.3685	28.4829	27.0444	746.956	505.277	408.543	36.9653	553.592	-3.90189	9.10892e-18	3.4926e-16	PBX4	19	19561707	19618916	-	2554	protein_coding	PBX homeobox 4 [Source:HGNC Symbol;Acc:HGNC:13403]	Homeobox
ENSG00000089820	8.02442	7.35042	18.0296	174.29	322.495	409.762	11.1348	302.182	-4.75773	9.15933e-18	3.50618e-16	ARHGAP4	X	153907367	153934999	-	5580	protein_coding	Rho GTPase activating protein 4 [Source:HGNC Symbol;Acc:HGNC:674]	-
ENSG00000160691	5631.54	6898.37	6233.33	512.91	470.612	954.892	6254.41	646.138	3.27524	9.55687e-18	3.65238e-16	SHC1	1	154962298	154974395	-	4342	protein_coding	SHC adaptor protein 1 [Source:HGNC Symbol;Acc:HGNC:10840]	-
ENSG00000076706	1871.3	3441.83	4448.39	7.46956	86.1387	46.3422	3253.84	46.6502	6.11965	9.64473e-18	3.67994e-16	MCAM	11	119308529	119321521	-	7422	protein_coding	melanoma cell adhesion molecule [Source:HGNC Symbol;Acc:HGNC:6934]	-
ENSG00000123485	1108.17	181.923	431.071	1.24493	3.15142	7.31718	573.722	3.90451	7.20246	9.67511e-18	3.68552e-16	HJURP	2	233833416	233854566	-	3821	protein_coding	Holliday junction recognition protein [Source:HGNC Symbol;Acc:HGNC:25444]	-
ENSG00000101850	755.901	781.901	708.891	3257.97	3319.49	4243.97	748.898	3607.14	-2.26804	9.98301e-18	3.79663e-16	GPR143	X	9725346	9786297	-	2486	protein_coding	G protein-coupled receptor 143 [Source:HGNC Symbol;Acc:HGNC:20145]	-
ENSG00000143149	1549.52	1393.82	1341.57	5864.85	6189.38	5513.5	1428.3	5855.91	-2.03558	1.08714e-17	4.12777e-16	ALDH9A1	1	165662216	165698863	-	3308	protein_coding	aldehyde dehydrogenase 9 family member A1 [Source:HGNC Symbol;Acc:HGNC:412]	-
ENSG00000137868	94.6882	261.859	10.6539	23341.1	12636.1	14774.6	122.4	16917.3	-7.11166	1.21168e-17	4.59319e-16	STRA6	15	74179466	74212267	-	7690	protein_coding	stimulated by retinoic acid 6 [Source:HGNC Symbol;Acc:HGNC:30650]	-
ENSG00000260314	0.802442	0	0	384.682	1594.62	579.277	0.267481	852.859	-11.4596	1.23782e-17	4.6847e-16	MRC1	10	17809344	17911170	+	5198	protein_coding	mannose receptor C-type 1 [Source:HGNC Symbol;Acc:HGNC:7228]	-
ENSG00000134259	170.118	184.679	172.92	0	3.15142	7.31718	175.906	3.48953	5.65367	1.33095e-17	5.029e-16	NGF	1	115285918	115338236	-	1047	protein_coding	nerve growth factor [Source:HGNC Symbol;Acc:HGNC:7808]	-
ENSG00000092295	152.464	190.192	207.34	11.2043	3.15142	8.53671	183.332	7.63082	4.61211	1.34904e-17	5.08915e-16	TGM1	14	24249114	24264432	-	3735	protein_coding	transglutaminase 1 [Source:HGNC Symbol;Acc:HGNC:11777]	-
ENSG00000147535	295.299	290.342	283.556	2898.19	2138.76	5376.91	289.732	3471.29	-3.58261	1.38757e-17	5.22608e-16	PLPP5	8	38263130	38269243	-	4102	protein_coding	phospholipid phosphatase 5 [Source:HGNC Symbol;Acc:HGNC:25026]	-
ENSG00000074660	0.802442	11.9444	8.19527	924.98	565.154	253.662	6.98072	581.266	-6.39241	1.43145e-17	5.38266e-16	SCARF1	17	1633858	1645747	-	4961	protein_coding	scavenger receptor class F member 1 [Source:HGNC Symbol;Acc:HGNC:16820]	-
ENSG00000159167	196.598	1550.02	508.926	3.73478	0	3.65859	751.848	2.46446	8.29399	1.49028e-17	5.59488e-16	STC1	8	23841915	23854807	-	4149	protein_coding	stanniocalcin 1 [Source:HGNC Symbol;Acc:HGNC:11373]	-
ENSG00000157193	995.029	529.23	327.811	16706.9	11790.5	8005	617.357	12167.5	-4.30067	1.50441e-17	5.63887e-16	LRP8	1	53242364	53328070	-	10263	protein_coding	LDL receptor related protein 8 [Source:HGNC Symbol;Acc:HGNC:6700]	-
ENSG00000102001	0	0.918802	0	906.306	521.034	354.883	0.306267	594.075	-10.9375	1.63748e-17	6.12785e-16	CACNA1F	X	49205063	49233371	-	6928	protein_coding	calcium voltage-gated channel subunit alpha1 F [Source:HGNC Symbol;Acc:HGNC:1393]	-
ENSG00000144681	710.964	363.846	272.903	0	0	0	449.237	0	11.0297	1.74609e-17	6.52385e-16	STAC	3	36380344	36548007	+	4396	protein_coding	SH3 and cysteine rich domain [Source:HGNC Symbol;Acc:HGNC:11353]	-
ENSG00000028137	2.40733	2.75641	0.819527	73.4507	1114.55	813.427	1.99442	667.143	-8.39493	1.90154e-17	7.09331e-16	TNFRSF1B	1	12167003	12209228	+	3766	protein_coding	TNF receptor superfamily member 1B [Source:HGNC Symbol;Acc:HGNC:11917]	-
ENSG00000185567	4830.7	2862.07	1507.11	12.4493	92.4416	25.6101	3066.63	43.5003	6.13358	1.95053e-17	7.26447e-16	AHNAK2	14	104937244	104978357	-	18771	protein_coding	AHNAK nucleoprotein 2 [Source:HGNC Symbol;Acc:HGNC:20125]	-
ENSG00000141540	337.828	394.166	192.589	2794.86	2503.28	2554.92	308.194	2617.68	-3.08678	1.95891e-17	7.28409e-16	TTYH2	17	74213514	74262020	+	5375	protein_coding	tweety family member 2 [Source:HGNC Symbol;Acc:HGNC:13877]	-
ENSG00000196517	140.427	28.4829	118.831	2642.98	2282.68	2614.67	95.9139	2513.44	-4.71005	1.9653e-17	7.29626e-16	SLC6A9	1	43991500	44031467	-	5159	protein_coding	solute carrier family 6 member 9 [Source:HGNC Symbol;Acc:HGNC:11056]	-
ENSG00000137962	8491.45	3077.99	6477.54	494.236	373.968	481.715	6015.66	449.973	3.74108	2.00354e-17	7.42644e-16	ARHGAP29	1	94148988	94275068	-	15524	protein_coding	Rho GTPase activating protein 29 [Source:HGNC Symbol;Acc:HGNC:30207]	-
ENSG00000155659	0	0	0	168.065	1166.02	428.055	0	587.382	-11.8835	2.04319e-17	7.56143e-16	VSIG4	X	66021738	66040125	-	2192	protein_coding	V-set and immunoglobulin domain containing 4 [Source:HGNC Symbol;Acc:HGNC:17032]	-
ENSG00000143515	1116.2	1160.45	1129.31	112.043	125.006	203.662	1135.32	146.904	2.95084	2.04726e-17	7.56452e-16	ATP8B2	1	154325553	154351307	+	7572	protein_coding	ATPase phospholipid transporting 8B2 [Source:HGNC Symbol;Acc:HGNC:13534]	-
ENSG00000188257	0	1.8376	0	251.475	869.791	2839.07	0.612535	1320.11	-11.1645	2.07736e-17	7.66362e-16	PLA2G2A	1	19975431	19980416	-	1685	protein_coding	phospholipase A2 group IIA [Source:HGNC Symbol;Acc:HGNC:9031]	-
ENSG00000138119	6762.18	6030.1	3263.36	420.785	557.801	276.833	5351.88	418.473	3.67636	2.15752e-17	7.94682e-16	MYOF	10	93306429	93482317	-	8473	protein_coding	myoferlin [Source:HGNC Symbol;Acc:HGNC:3656]	-
ENSG00000174791	681.274	223.269	646.607	9.95941	10.5047	24.3906	517.05	14.9516	5.11679	2.25342e-17	8.28698e-16	RIN1	11	66330242	66336840	-	5469	protein_coding	Ras and Rab interactor 1 [Source:HGNC Symbol;Acc:HGNC:18749]	-
ENSG00000171105	373.136	392.329	270.444	4068.42	3336.3	2073.2	345.303	3159.31	-3.19384	2.28654e-17	8.39557e-16	INSR	19	7112255	7294034	-	10451	protein_coding	insulin receptor [Source:HGNC Symbol;Acc:HGNC:6091]	-
ENSG00000166432	88.2687	58.8034	82.7723	1028.31	646.04	573.179	76.6148	749.176	-3.28799	2.31047e-17	8.47015e-16	ZMAT1	X	101882288	101932031	-	7514	protein_coding	zinc finger matrin-type 1 [Source:HGNC Symbol;Acc:HGNC:29377]	-
ENSG00000138769	19.2586	17.4572	9.0148	186.739	199.59	186.588	15.2436	190.972	-3.64918	2.36884e-17	8.67054e-16	CDKL2	4	75578005	75630716	-	3781	protein_coding	cyclin dependent kinase like 2 [Source:HGNC Symbol;Acc:HGNC:1782]	-
ENSG00000158869	0.802442	1.8376	0.819527	102.084	414.937	374.396	1.15319	297.139	-8.03594	2.49378e-17	9.1136e-16	FCER1G	1	161215234	161220699	+	964	protein_coding	Fc fragment of IgE receptor Ig [Source:HGNC Symbol;Acc:HGNC:3611]	-
ENSG00000158014	0	0	0	542.788	235.306	215.857	0	331.317	-11.0566	2.50158e-17	9.12783e-16	SLC30A2	1	26037252	26046133	-	3498	protein_coding	solute carrier family 30 member 2 [Source:HGNC Symbol;Acc:HGNC:11013]	-
ENSG00000167705	26.4806	38.5897	65.5622	1262.36	764.744	521.959	43.5442	849.686	-4.28603	2.57135e-17	9.36779e-16	RILP	17	1646145	1650077	-	2103	protein_coding	Rab interacting lysosomal protein [Source:HGNC Symbol;Acc:HGNC:30266]	-
ENSG00000145730	3880.61	7123.47	6399.69	775.589	706.968	841.476	5801.26	774.678	2.90478	2.6235e-17	9.53669e-16	PAM	5	102753981	103031105	+	8846	protein_coding	peptidylglycine alpha-amidating monooxygenase [Source:HGNC Symbol;Acc:HGNC:8596]	-
ENSG00000187193	16.0488	22.9701	18.0296	300.027	472.713	192.686	19.0162	321.809	-4.08484	2.62586e-17	9.53669e-16	MT1X	16	56682424	56684196	+	1773	protein_coding	metallothionein 1X [Source:HGNC Symbol;Acc:HGNC:7405]	-
ENSG00000131323	1267.86	1580.34	1534.16	184.249	282.577	243.906	1460.78	236.911	2.62319	2.63339e-17	9.54919e-16	TRAF3	14	102777476	102911500	+	8263	protein_coding	TNF receptor associated factor 3 [Source:HGNC Symbol;Acc:HGNC:12033]	-
ENSG00000106263	5364.33	4123.58	5331.03	947.389	935.971	1115.87	4939.65	999.743	2.30489	2.65294e-17	9.60522e-16	EIF3B	7	2354086	2380745	+	8998	protein_coding	eukaryotic translation initiation factor 3 subunit B [Source:HGNC Symbol;Acc:HGNC:3280]	-
ENSG00000174348	8.82687	15.6196	6.55622	144.411	205.893	259.76	10.3342	203.355	-4.30958	2.66078e-17	9.61869e-16	PODN	1	53062052	53085502	+	4900	protein_coding	podocan [Source:HGNC Symbol;Acc:HGNC:23174]	-
ENSG00000010810	873.86	1636.39	1283.38	29.8782	68.2807	100.002	1264.54	66.0535	4.25802	2.71397e-17	9.79584e-16	FYN	6	111660332	111873452	-	7411	protein_coding	FYN proto-oncogene, Src family tyrosine kinase [Source:HGNC Symbol;Acc:HGNC:4037]	-
ENSG00000103335	9220.87	15254	10551.4	1699.32	1936.02	1884.17	11675.4	1839.84	2.66576	2.88952e-17	1.04134e-15	PIEZO1	16	88715338	88785220	-	11292	protein_coding	piezo type mechanosensitive ion channel component 1 [Source:HGNC Symbol;Acc:HGNC:28993]	-
ENSG00000105707	4.81465	4.59401	1.63905	107.064	113.451	164.637	3.68257	128.384	-5.12959	3.09093e-17	1.11221e-15	HPN	19	35040506	35066571	+	3380	protein_coding	hepsin [Source:HGNC Symbol;Acc:HGNC:5155]	-
ENSG00000125744	222.277	379.465	351.577	14.9391	29.4132	24.3906	317.773	22.9143	3.78629	3.11016e-17	1.11741e-15	RTN2	19	45485289	45497061	-	3238	protein_coding	reticulon 2 [Source:HGNC Symbol;Acc:HGNC:10468]	-
ENSG00000072042	869.848	1082.35	689.222	19159.4	9007.8	7879.39	880.473	12015.5	-3.77055	3.1611e-17	1.13397e-15	RDH11	14	67676801	67695814	-	5518	protein_coding	retinol dehydrogenase 11 [Source:HGNC Symbol;Acc:HGNC:17964]	-
ENSG00000024422	3219.4	3648.56	1930.81	21.1638	58.8265	140.246	2932.92	73.4121	5.32051	3.17845e-17	1.13845e-15	EHD2	19	47713343	47743134	+	3923	protein_coding	EH domain containing 2 [Source:HGNC Symbol;Acc:HGNC:3243]	-
ENSG00000198597	23.2708	31.2393	0.819527	2213.48	1689.16	1431.73	18.4432	1778.12	-6.59473	3.3231e-17	1.18844e-15	ZNF536	19	30228290	30713538	+	8631	protein_coding	zinc finger protein 536 [Source:HGNC Symbol;Acc:HGNC:29025]	zf-C2H2
ENSG00000178209	14167.1	14203.8	13234.5	3307.77	3353.11	2580.53	13868.5	3080.47	2.17054	3.36692e-17	1.20227e-15	PLEC	8	143915147	143976734	-	16991	protein_coding	plectin [Source:HGNC Symbol;Acc:HGNC:9069]	-
ENSG00000164171	175.735	695.533	240.941	1.24493	5.25236	4.87812	370.736	3.7918	6.59342	3.63475e-17	1.29593e-15	ITGA2	5	52989326	53094779	+	7910	protein_coding	integrin subunit alpha 2 [Source:HGNC Symbol;Acc:HGNC:6137]	-
ENSG00000118985	6381.02	3957.28	5222.03	77.1854	326.697	262.199	5186.78	222.027	4.54506	3.66064e-17	1.30318e-15	ELL2	5	95885098	95962071	-	7328	protein_coding	elongation factor for RNA polymerase II 2 [Source:HGNC Symbol;Acc:HGNC:17064]	-
ENSG00000164120	0	0	0	342.355	197.489	217.076	0	252.307	-10.6634	3.77181e-17	1.34071e-15	HPGD	4	174490177	174523154	-	5529	protein_coding	15-hydroxyprostaglandin dehydrogenase [Source:HGNC Symbol;Acc:HGNC:5154]	-
ENSG00000224152	12.0366	14.7008	8.19527	131.962	223.751	184.149	11.6442	179.954	-3.95633	3.98455e-17	1.41418e-15	AC009506.1	2	159615296	159617082	+	1494	antisense	uncharacterized LOC643072 [Source:NCBI gene;Acc:643072]	-
ENSG00000198570	0	0	0	306.252	368.716	162.198	0	279.055	-10.8098	4.00539e-17	1.41943e-15	RD3	1	211476522	211492917	-	4266	protein_coding	retinal degeneration 3, GUCY2D regulator [Source:HGNC Symbol;Acc:HGNC:19689]	-
ENSG00000137491	0	0.918802	0	261.435	763.693	939.039	0.306267	654.722	-11.078	4.019e-17	1.42209e-15	SLCO2B1	11	75100563	75206549	+	10351	protein_coding	solute carrier organic anion transporter family member 2B1 [Source:HGNC Symbol;Acc:HGNC:10962]	-
ENSG00000112249	2718.67	1831.17	2393.02	344.845	383.422	446.348	2314.29	391.538	2.56343	4.11255e-17	1.453e-15	ASCC3	6	100508194	100881372	-	11731	protein_coding	activating signal cointegrator 1 complex subunit 3 [Source:HGNC Symbol;Acc:HGNC:18697]	-
ENSG00000127129	270.423	836.11	326.172	0	0	0	477.568	0	11.1174	4.33206e-17	1.52825e-15	EDN2	1	41478775	41484673	-	1639	protein_coding	endothelin 2 [Source:HGNC Symbol;Acc:HGNC:3177]	-
ENSG00000143171	0	0	0	185.494	226.902	326.834	0	246.41	-10.6298	4.38981e-17	1.54628e-15	RXRG	1	165400917	165445355	-	2696	protein_coding	retinoid X receptor gamma [Source:HGNC Symbol;Acc:HGNC:10479]	RXR-like
ENSG00000210196	377.148	393.247	399.11	3732.29	3233.35	1946.37	389.835	2970.67	-2.92989	4.61125e-17	1.62184e-15	MT-TP	MT	15956	16023	-	68	Mt_tRNA	mitochondrially encoded tRNA proline [Source:HGNC Symbol;Acc:HGNC:7494]	-
ENSG00000119411	2.40733	1.8376	0	134.452	200.64	501.227	1.41498	278.773	-7.62806	4.70148e-17	1.65109e-15	BSPRY	9	113349541	113371233	+	2339	protein_coding	B-box and SPRY domain containing [Source:HGNC Symbol;Acc:HGNC:18232]	-
ENSG00000152078	652.386	81.7734	288.474	20877.4	12635.1	13814.8	340.878	15775.8	-5.5319	4.78094e-17	1.67573e-15	TMEM56	1	95117338	95197607	+	7402	protein_coding	transmembrane protein 56 [Source:HGNC Symbol;Acc:HGNC:26477]	-
ENSG00000114166	601.029	748.824	488.438	3287.85	3296.38	3274.44	612.764	3286.22	-2.42332	4.78595e-17	1.67573e-15	KAT2B	3	20040023	20154404	+	5634	protein_coding	lysine acetyltransferase 2B [Source:HGNC Symbol;Acc:HGNC:8638]	-
ENSG00000186212	0	1.8376	4.09764	148.146	140.763	115.855	1.97841	134.922	-6.09641	5.47631e-17	1.91458e-15	SOWAHB	4	76894928	76898147	-	3220	protein_coding	sosondowah ankyrin repeat domain family member B [Source:HGNC Symbol;Acc:HGNC:32958]	-
ENSG00000180113	0.802442	1.8376	8.19527	551.502	148.117	397.567	3.61177	365.729	-6.65361	5.55218e-17	1.93821e-15	TDRD6	6	46687875	46704319	+	9041	protein_coding	tudor domain containing 6 [Source:HGNC Symbol;Acc:HGNC:21339]	-
ENSG00000106780	1212.49	734.123	1030.15	8177.92	5562.25	7456.21	992.253	7065.46	-2.8318	5.89737e-17	2.05564e-15	MEGF9	9	120600813	120714470	-	6298	protein_coding	multiple EGF like domains 9 [Source:HGNC Symbol;Acc:HGNC:3234]	-
ENSG00000125968	2150.55	796.602	2499.56	97.1043	43.0694	95.1234	1815.57	78.4323	4.53521	6.49475e-17	2.2605e-15	ID1	20	31605283	31606515	+	1233	protein_coding	inhibitor of DNA binding 1, HLH protein [Source:HGNC Symbol;Acc:HGNC:5360]	bHLH
ENSG00000079931	370.728	2002.07	198.326	2.48985	5.25236	1.21953	857.041	2.98725	8.13993	6.63744e-17	2.30673e-15	MOXD1	6	132296055	132401545	-	5293	protein_coding	monooxygenase DBH like 1 [Source:HGNC Symbol;Acc:HGNC:21063]	-
ENSG00000169507	0.802442	0	0.819527	237.781	378.17	502.447	0.540657	372.799	-9.37714	6.79916e-17	2.35943e-15	SLC38A11	2	164896186	164955525	-	5552	protein_coding	solute carrier family 38 member 11 [Source:HGNC Symbol;Acc:HGNC:26836]	-
ENSG00000204442	206.228	271.965	246.678	1.24493	0	2.43906	241.624	1.228	7.6878	6.83899e-17	2.36973e-15	FAM155A	13	107163510	107866735	-	8503	protein_coding	family with sequence similarity 155 member A [Source:HGNC Symbol;Acc:HGNC:33877]	-
ENSG00000087903	294.496	270.128	488.438	27.3884	31.5142	17.0734	351.021	25.3253	3.78868	7.21056e-17	2.49479e-15	RFX2	19	5993164	6199572	-	9094	protein_coding	regulatory factor X2 [Source:HGNC Symbol;Acc:HGNC:9983]	RFX
ENSG00000080709	4.01221	0	4.09764	133.207	174.378	113.416	2.70328	140.334	-5.6615	7.26874e-17	2.51121e-15	KCNN2	5	114055545	114496500	+	6489	protein_coding	potassium calcium-activated channel subfamily N member 2 [Source:HGNC Symbol;Acc:HGNC:6291]	-
ENSG00000133657	9546.66	10767.4	9054.96	2502.3	1987.49	2180.52	9789.69	2223.44	2.13855	7.37898e-17	2.54553e-15	ATP13A3	3	194402672	194498364	-	13254	protein_coding	ATPase 13A3 [Source:HGNC Symbol;Acc:HGNC:24113]	-
ENSG00000150995	430.912	423.568	569.572	3127.26	3640.94	2341.5	474.684	3036.56	-2.67735	7.79291e-17	2.68436e-15	ITPR1	3	4493345	4847840	+	32454	protein_coding	inositol 1,4,5-trisphosphate receptor type 1 [Source:HGNC Symbol;Acc:HGNC:6180]	-
ENSG00000149591	1376.19	12120.8	4931.1	51.042	131.309	32.9273	6142.71	71.7595	6.41726	7.80691e-17	2.68523e-15	TAGLN	11	117199321	117204782	+	3917	protein_coding	transgelin [Source:HGNC Symbol;Acc:HGNC:11553]	-
ENSG00000176485	268.016	371.196	525.317	3326.44	2821.57	4406.16	388.176	3518.06	-3.17996	7.9787e-17	2.74029e-15	PLA2G16	11	63573195	63616883	-	3116	protein_coding	phospholipase A2 group XVI [Source:HGNC Symbol;Acc:HGNC:17825]	-
ENSG00000156381	492.7	491.559	450.74	3031.4	2179.73	2204.91	478.333	2472.01	-2.36955	8.02341e-17	2.75161e-15	ANKRD9	14	102501760	102509799	-	7215	protein_coding	ankyrin repeat domain 9 [Source:HGNC Symbol;Acc:HGNC:20096]	-
ENSG00000149489	130.798	90.0426	127.846	1005.9	2695.51	4368.36	116.229	2689.92	-4.53207	8.67901e-17	2.97209e-15	ROM1	11	62611722	62615120	+	2495	protein_coding	retinal outer segment membrane protein 1 [Source:HGNC Symbol;Acc:HGNC:10254]	-
ENSG00000136842	3.20977	27.5641	6.55622	741.976	473.763	653.668	12.4434	623.136	-5.66011	9.17508e-17	3.13737e-15	TMOD1	9	97501180	97601748	+	3708	protein_coding	tropomodulin 1 [Source:HGNC Symbol;Acc:HGNC:11871]	-
ENSG00000076826	165.303	67.0726	66.3817	3274.16	1642.94	1421.97	99.5858	2113.02	-4.40614	9.28385e-17	3.16906e-15	CAMSAP3	19	7595902	7618304	+	4845	protein_coding	calmodulin regulated spectrin associated protein family member 3 [Source:HGNC Symbol;Acc:HGNC:29307]	-
ENSG00000168028	16550.4	13027.7	18345.1	1673.18	2368.82	2853.7	15974.4	2298.57	2.79693	9.29486e-17	3.16906e-15	RPSA	3	39406689	39412542	+	3936	protein_coding	ribosomal protein SA [Source:HGNC Symbol;Acc:HGNC:6502]	-
ENSG00000225940	0	0	0	552.747	548.347	117.075	0	406.056	-11.3507	9.81969e-17	3.34313e-15	C5orf67	5	56511567	56606232	-	767	protein_coding	chromosome 5 open reading frame 67 [Source:HGNC Symbol;Acc:HGNC:51252]	-
ENSG00000087842	30.4928	38.5897	23.7663	420.785	241.609	498.788	30.9496	387.061	-3.64645	9.91501e-17	3.37067e-15	PIR	X	15384799	15493564	-	2512	protein_coding	pirin [Source:HGNC Symbol;Acc:HGNC:30048]	-
ENSG00000229512	13.6415	10.1068	4.09764	195.453	148.117	237.808	9.28199	193.793	-4.38338	1.00343e-16	3.40629e-15	AC068580.1	11	1763009	1763749	-	252	sense_intronic	novel transcript	-
ENSG00000066697	1172.37	941.772	696.598	109.554	123.956	147.563	936.913	127.024	2.88286	1.04194e-16	3.53187e-15	MSANTD3	9	100427156	100451711	+	3253	protein_coding	Myb/SANT DNA binding domain containing 3 [Source:HGNC Symbol;Acc:HGNC:23370]	-
ENSG00000173611	302.521	209.487	272.083	2608.12	1553.65	1746.37	261.364	1969.38	-2.91303	1.04567e-16	3.53507e-15	SCAI	9	124942608	125143506	-	13014	protein_coding	suppressor of cancer cell invasion [Source:HGNC Symbol;Acc:HGNC:26709]	-
ENSG00000127324	0	9.18802	0.819527	266.414	549.397	709.767	3.33585	508.526	-7.29348	1.04591e-16	3.53507e-15	TSPAN8	12	71125085	71441898	-	2519	protein_coding	tetraspanin 8 [Source:HGNC Symbol;Acc:HGNC:11855]	-
ENSG00000166833	3818.02	2373.27	641.69	7.46956	42.0189	42.6836	2277.66	30.724	6.20903	1.07545e-16	3.62968e-15	NAV2	11	19350724	20121598	+	14673	protein_coding	neuron navigator 2 [Source:HGNC Symbol;Acc:HGNC:15997]	-
ENSG00000231991	3136.75	1901.92	2666.74	6.22463	63.0283	73.1718	2568.47	47.4749	5.75543	1.14453e-16	3.85727e-15	ANXA2P2	9	33624274	33625293	+	1020	processed_pseudogene	annexin A2 pseudogene 2 [Source:HGNC Symbol;Acc:HGNC:539]	-
ENSG00000196368	152.464	134.145	171.281	4.97971	11.5552	8.53671	152.63	8.35721	4.17383	1.15084e-16	3.87296e-15	NUDT11	X	51490011	51496596	-	2385	protein_coding	nudix hydrolase 11 [Source:HGNC Symbol;Acc:HGNC:18011]	-
ENSG00000182836	12.8391	1.8376	2.45858	214.127	369.766	657.327	5.71175	413.74	-6.16311	1.17356e-16	3.94373e-15	PLCXD3	5	41306954	41510628	-	7731	protein_coding	phosphatidylinositol specific phospholipase C X domain containing 3 [Source:HGNC Symbol;Acc:HGNC:31822]	-
ENSG00000143036	45.7392	86.3674	84.4113	673.505	558.851	589.033	72.1727	607.13	-3.07399	1.20093e-16	4.02993e-15	SLC44A3	1	94820342	94895246	+	2869	protein_coding	solute carrier family 44 member 3 [Source:HGNC Symbol;Acc:HGNC:28689]	-
ENSG00000198932	60.1832	75.3418	53.2693	531.584	383.422	404.884	62.9314	439.963	-2.8069	1.24032e-16	4.15613e-15	GPRASP1	X	102651366	102659083	+	6340	protein_coding	G protein-coupled receptor associated sorting protein 1 [Source:HGNC Symbol;Acc:HGNC:24834]	-
ENSG00000250644	24.0733	2.75641	5.73669	478.052	471.662	512.203	10.8555	487.306	-5.47662	1.27897e-16	4.2795e-15	AC068580.4	11	1734821	1763954	-	4807	protein_coding	novel protein	-
ENSG00000142185	0.802442	0	0	389.662	485.318	297.565	0.267481	390.849	-10.334	1.29576e-16	4.32952e-15	TRPM2	21	44350163	44443081	+	6705	protein_coding	transient receptor potential cation channel subfamily M member 2 [Source:HGNC Symbol;Acc:HGNC:12339]	-
ENSG00000135929	108.33	270.128	49.1716	4673.45	3667.2	3902.5	142.543	4081.05	-4.84072	1.30144e-16	4.34229e-15	CYP27A1	2	218781749	218815293	+	2983	protein_coding	cytochrome P450 family 27 subfamily A member 1 [Source:HGNC Symbol;Acc:HGNC:2605]	-
ENSG00000221869	73.8247	105.662	162.266	1159.03	1216.45	2225.64	113.918	1533.71	-3.75086	1.3694e-16	4.56253e-15	CEBPD	8	47736909	47739086	-	2178	protein_coding	CCAAT enhancer binding protein delta [Source:HGNC Symbol;Acc:HGNC:1835]	C/EBP
ENSG00000183833	4.01221	14.7008	9.0148	156.861	193.287	182.93	9.24262	177.692	-4.28033	1.3999e-16	4.6575e-15	MAATS1	3	119703022	119767102	+	7106	protein_coding	MYCBP associated and testis expressed 1 [Source:HGNC Symbol;Acc:HGNC:24010]	-
ENSG00000189195	48.1465	88.205	68.0208	727.037	492.672	553.667	68.1241	591.125	-3.11918	1.42414e-16	4.73143e-15	BTBD8	1	92080305	92184725	+	6887	protein_coding	BTB domain containing 8 [Source:HGNC Symbol;Acc:HGNC:21019]	-
ENSG00000131094	926.821	105.662	536.79	2.48985	5.25236	4.87812	523.091	4.20678	6.94915	1.43609e-16	4.76435e-15	C1QL1	17	44959693	44968071	-	1295	protein_coding	complement C1q like 1 [Source:HGNC Symbol;Acc:HGNC:24182]	-
ENSG00000100033	0	0	0.819527	260.19	495.823	552.447	0.273176	436.153	-10.4921	1.53798e-16	5.09516e-15	PRODH	22	18912777	18936553	-	8776	protein_coding	proline dehydrogenase 1 [Source:HGNC Symbol;Acc:HGNC:9453]	-
ENSG00000166387	77.0345	169.06	106.539	1447.85	1457.01	929.282	117.544	1278.05	-3.4443	1.57071e-16	5.19621e-15	PPFIBP2	11	7513298	7657127	+	9800	protein_coding	PPFIA binding protein 2 [Source:HGNC Symbol;Acc:HGNC:9250]	-
ENSG00000162104	609.856	390.491	425.335	2879.51	2729.13	2567.11	475.227	2725.25	-2.51936	1.66146e-16	5.48868e-15	ADCY9	16	3953387	4116185	-	10358	protein_coding	adenylate cyclase 9 [Source:HGNC Symbol;Acc:HGNC:240]	-
ENSG00000179862	180.55	111.175	251.595	5239.9	1630.33	5347.64	181.107	4072.62	-4.49052	1.66654e-16	5.4977e-15	CITED4	1	40861051	40862366	-	1316	protein_coding	Cbp/p300 interacting transactivator with Glu/Asp rich carboxy-terminal domain 4 [Source:HGNC Symbol;Acc:HGNC:18696]	-
ENSG00000166340	1541.49	2825.32	2076.68	15133.3	13172.9	14686.8	2147.83	14331	-2.73828	1.85796e-16	6.12052e-15	TPP1	11	6612763	6619485	-	6544	protein_coding	tripeptidyl peptidase 1 [Source:HGNC Symbol;Acc:HGNC:2073]	-
ENSG00000150093	15157.3	46727.5	17588.7	1009.64	1401.33	1769.54	26491.2	1393.5	4.2487	2.05309e-16	6.75383e-15	ITGB1	10	32900319	33005792	-	6011	protein_coding	integrin subunit beta 1 [Source:HGNC Symbol;Acc:HGNC:6153]	-
ENSG00000100341	0.802442	13.782	4.09764	317.456	262.618	348.786	6.22737	309.62	-5.66147	2.06377e-16	6.77943e-15	PNPLA5	22	43879678	43892013	-	2544	protein_coding	patatin like phospholipase domain containing 5 [Source:HGNC Symbol;Acc:HGNC:24888]	-
ENSG00000203747	0	0	0	146.901	272.072	735.377	0	384.784	-11.2727	2.09975e-16	6.88794e-15	FCGR3A	1	161541759	161550737	-	2958	protein_coding	Fc fragment of IgG receptor IIIa [Source:HGNC Symbol;Acc:HGNC:3619]	-
ENSG00000274286	0	0	0	1213.8	390.776	120.734	0	575.104	-11.8525	2.1182e-16	6.93872e-15	ADRA2B	2	96112875	96116245	-	3371	protein_coding	adrenoceptor alpha 2B [Source:HGNC Symbol;Acc:HGNC:282]	-
ENSG00000197629	0	0	0	94.6144	648.141	680.498	0	474.418	-11.5752	2.18897e-16	7.16053e-15	MPEG1	11	59208510	59212951	-	4442	protein_coding	macrophage expressed 1 [Source:HGNC Symbol;Acc:HGNC:29619]	-
ENSG00000163220	0	0	0	170.555	203.792	515.861	0	296.736	-10.8977	2.20022e-16	7.18729e-15	S100A9	1	153357854	153361027	+	577	protein_coding	S100 calcium binding protein A9 [Source:HGNC Symbol;Acc:HGNC:10499]	-
ENSG00000198840	8689.65	9073.17	11389	46084.7	77119.4	77953.6	9717.26	67052.6	-2.78667	2.34244e-16	7.64119e-15	MT-ND3	MT	10059	10404	+	346	protein_coding	mitochondrially encoded NADH:ubiquinone oxidoreductase core subunit 3 [Source:HGNC Symbol;Acc:HGNC:7458]	-
ENSG00000154736	1935.49	2921.79	14472	3.73478	60.9274	8.53671	6443.11	24.3996	8.03722	2.37802e-16	7.74645e-15	ADAMTS5	21	26917912	26966513	-	9056	protein_coding	ADAM metallopeptidase with thrombospondin type 1 motif 5 [Source:HGNC Symbol;Acc:HGNC:221]	-
ENSG00000206053	2109.62	1824.74	1425.98	357.294	340.353	328.054	1786.78	341.9	2.38576	2.40501e-16	7.82346e-15	JPT2	16	1678256	1702280	+	4768	protein_coding	Jupiter microtubule associated homolog 2 [Source:HGNC Symbol;Acc:HGNC:14137]	-
ENSG00000221866	10.4318	11.9444	4.09764	130.717	225.852	180.491	8.82461	179.02	-4.35021	2.47984e-16	8.05568e-15	PLXNA4	7	132123332	132648688	-	16372	protein_coding	plexin A4 [Source:HGNC Symbol;Acc:HGNC:9102]	-
ENSG00000124209	1023.92	879.294	844.113	160.596	202.741	192.686	915.774	185.341	2.30403	2.59477e-16	8.41736e-15	RAB22A	20	58309696	58367507	+	9285	protein_coding	RAB22A, member RAS oncogene family [Source:HGNC Symbol;Acc:HGNC:9764]	-
ENSG00000110195	24.8757	7.35042	13.1124	232.801	344.555	559.765	15.1129	379.04	-4.64092	2.66571e-16	8.6355e-15	FOLR1	11	72189558	72196323	+	1648	protein_coding	folate receptor 1 [Source:HGNC Symbol;Acc:HGNC:3791]	-
ENSG00000198964	585.783	373.034	463.852	2686.55	2773.25	2401.26	474.223	2620.35	-2.46576	2.67807e-16	8.66353e-15	SGMS1	10	50305586	50625163	-	6429	protein_coding	sphingomyelin synthase 1 [Source:HGNC Symbol;Acc:HGNC:29799]	-
ENSG00000146223	3717.72	2820.72	4094.36	690.934	575.659	721.962	3544.27	662.852	2.41904	2.6852e-16	8.6746e-15	RPL7L1	6	42879618	42889925	+	7809	protein_coding	ribosomal protein L7 like 1 [Source:HGNC Symbol;Acc:HGNC:21370]	-
ENSG00000183798	14.444	1.8376	6.55622	303.762	183.833	342.688	7.6126	276.761	-5.16727	2.719e-16	8.77169e-15	EMILIN3	20	41359966	41366827	-	3796	protein_coding	elastin microfibril interfacer 3 [Source:HGNC Symbol;Acc:HGNC:16123]	-
ENSG00000159208	16.8513	24.8077	9.0148	1201.35	260.517	521.959	16.8913	661.277	-5.29463	2.797e-16	9.01088e-15	CIART	1	150282543	150287093	+	2696	protein_coding	circadian associated repressor of transcription [Source:HGNC Symbol;Acc:HGNC:25200]	-
ENSG00000143819	546.463	788.332	480.243	4748.15	3663	3563.47	605.013	3991.54	-2.72219	2.88185e-16	9.27147e-15	EPHX1	1	225810092	225845563	+	2508	protein_coding	epoxide hydrolase 1 [Source:HGNC Symbol;Acc:HGNC:3401]	-
ENSG00000135469	86.6638	47.7777	74.577	1069.39	868.741	503.666	69.6728	813.933	-3.54453	2.90123e-16	9.32099e-15	COQ10A	12	56266858	56270966	+	3243	protein_coding	coenzyme Q10A [Source:HGNC Symbol;Acc:HGNC:26515]	-
ENSG00000146070	0.802442	0	0	826.631	206.943	658.547	0.267481	564.04	-10.8624	2.954e-16	9.47752e-15	PLA2G7	6	46704201	46735693	-	2026	protein_coding	phospholipase A2 group VII [Source:HGNC Symbol;Acc:HGNC:9040]	-
ENSG00000123739	401.221	381.303	344.201	1486.44	1484.32	1479.29	375.575	1483.35	-1.9817	3.11001e-16	9.9644e-15	PLA2G12A	4	109709989	109730077	-	5228	protein_coding	phospholipase A2 group XIIA [Source:HGNC Symbol;Acc:HGNC:18554]	-
ENSG00000102287	427.702	219.594	223.731	21.1638	22.0599	15.8539	290.342	19.6925	3.88002	3.37084e-16	1.07853e-14	GABRE	X	151953124	151974680	-	9612	protein_coding	gamma-aminobutyric acid type A receptor epsilon subunit [Source:HGNC Symbol;Acc:HGNC:4085]	-
ENSG00000164402	1004.66	1063.05	1055.55	5022.03	3807.96	4922.03	1041.09	4584.01	-2.13848	3.41511e-16	1.0912e-14	2024-09-08	5	132750817	132807241	-	7711	protein_coding	septin 8 [Source:HGNC Symbol;Acc:HGNC:16511]	-
ENSG00000160307	73.0223	25.7265	4.09764	1821.33	2701.81	4722.02	34.2821	3081.72	-6.48881	3.6144e-16	1.1533e-14	S100B	21	46598962	46605208	-	1448	protein_coding	S100 calcium binding protein B [Source:HGNC Symbol;Acc:HGNC:10500]	-
ENSG00000134201	10.4318	2.75641	0.819527	608.769	960.132	162.198	4.66923	577.033	-6.93928	3.85817e-16	1.22941e-14	GSTM5	1	109711780	109775428	+	6061	protein_coding	glutathione S-transferase mu 5 [Source:HGNC Symbol;Acc:HGNC:4637]	-
ENSG00000164619	629.115	685.427	1112.92	19.9188	45.1703	69.5132	809.153	44.8675	4.17191	4.1992e-16	1.33503e-14	BMPER	7	33904308	34156356	+	7919	protein_coding	BMP binding endothelial regulator [Source:HGNC Symbol;Acc:HGNC:24154]	-
ENSG00000197249	162.093	231.538	66.3817	1886.06	3445.55	4606.17	153.338	3312.59	-4.43391	4.20104e-16	1.33503e-14	SERPINA1	14	94376747	94390693	-	4902	protein_coding	serpin family A member 1 [Source:HGNC Symbol;Acc:HGNC:8941]	-
ENSG00000262223	0.802442	2.75641	2.45858	178.024	180.681	78.05	2.00581	145.585	-6.20021	4.27969e-16	1.35818e-14	AC110285.1	17	81375144	81385464	-	2039	lincRNA	uncharacterized LOC100130370 [Source:NCBI gene;Acc:100130370]	-
ENSG00000130545	28.8879	26.6453	9.0148	302.517	325.646	325.615	21.516	317.926	-3.8874	4.33356e-16	1.37341e-14	CRB3	19	6463777	6467221	+	1592	protein_coding	crumbs 3, cell polarity complex component [Source:HGNC Symbol;Acc:HGNC:20237]	-
ENSG00000142149	9.62931	0	15.571	491.746	505.277	968.307	8.40011	655.11	-6.27322	4.46602e-16	1.41348e-14	HUNK	21	31873315	32044633	+	8294	protein_coding	hormonally up-regulated Neu-associated kinase [Source:HGNC Symbol;Acc:HGNC:13326]	-
ENSG00000138685	16859.3	30676.1	28881.8	1136.62	1695.46	2919.56	25472.4	1917.21	3.73186	4.53218e-16	1.43248e-14	FGF2	4	122826708	122898236	+	6775	protein_coding	fibroblast growth factor 2 [Source:HGNC Symbol;Acc:HGNC:3676]	-
ENSG00000104356	678.866	549.444	426.974	64.7362	46.2208	80.489	551.761	63.8153	3.11524	4.6303e-16	1.46151e-14	POP1	8	98117297	98159834	+	4852	protein_coding	POP1 homolog, ribonuclease P/MRP subunit [Source:HGNC Symbol;Acc:HGNC:30129]	-
ENSG00000198695	15431	15847.5	15837.4	79418.8	57324.3	77792.6	15705.3	71511.9	-2.18693	4.73158e-16	1.49147e-14	MT-ND6	MT	14149	14673	-	525	protein_coding	mitochondrially encoded NADH:ubiquinone oxidoreductase core subunit 6 [Source:HGNC Symbol;Acc:HGNC:7462]	-
ENSG00000253368	343.445	1375.45	449.101	9.95941	26.2618	19.5125	722.664	18.5779	5.27511	4.88391e-16	1.53741e-14	TRNP1	1	26993707	27000898	+	1976	protein_coding	TMF1-regulated nuclear protein 1 [Source:HGNC Symbol;Acc:HGNC:34348]	-
ENSG00000161714	2871.14	3257.15	4343.49	262.679	512.63	243.906	3490.6	339.739	3.35994	4.9223e-16	1.54742e-14	PLCD3	17	45108967	45133354	-	6740	protein_coding	phospholipase C delta 3 [Source:HGNC Symbol;Acc:HGNC:9061]	-
ENSG00000105835	1296.75	1211.9	1088.33	7555.46	4942.47	6418.39	1198.99	6305.44	-2.39472	4.9437e-16	1.55206e-14	NAMPT	7	106248285	106286326	-	9049	protein_coding	nicotinamide phosphoribosyltransferase [Source:HGNC Symbol;Acc:HGNC:30092]	-
ENSG00000134020	0	0	0.819527	373.478	278.375	315.858	0.273176	322.571	-10.0563	5.05874e-16	1.58604e-14	PEBP4	8	22713251	23000000	-	1329	protein_coding	phosphatidylethanolamine binding protein 4 [Source:HGNC Symbol;Acc:HGNC:28319]	-
ENSG00000185483	539.241	373.034	303.225	0	2.10094	0	405.167	0.700315	9.03963	5.29512e-16	1.65793e-14	ROR1	1	63774022	64181498	+	6715	protein_coding	receptor tyrosine kinase like orphan receptor 1 [Source:HGNC Symbol;Acc:HGNC:10256]	-
ENSG00000102572	1617.72	1422.31	1464.5	5964.44	5279.67	6042.77	1501.51	5762.3	-1.94015	5.5343e-16	1.7305e-14	STK24	13	98445185	98577940	-	12077	protein_coding	serine/threonine kinase 24 [Source:HGNC Symbol;Acc:HGNC:11403]	-
ENSG00000105852	0	0	0	149.391	184.883	195.125	0	176.466	-10.1484	5.55708e-16	1.73531e-14	PON3	7	95359944	95396368	-	4040	protein_coding	paraoxonase 3 [Source:HGNC Symbol;Acc:HGNC:9206]	-
ENSG00000179241	303.323	195.705	246.678	8.71449	22.0599	20.732	248.569	17.1688	3.84743	5.78258e-16	1.80332e-14	LDLRAD3	11	35943981	36232136	+	4575	protein_coding	low density lipoprotein receptor class A domain containing 3 [Source:HGNC Symbol;Acc:HGNC:27046]	-
ENSG00000107864	52.9612	60.641	24.5858	618.728	535.741	429.275	46.0627	527.915	-3.52069	5.94061e-16	1.85013e-14	CPEB3	10	92046692	92291087	-	7928	protein_coding	cytoplasmic polyadenylation element binding protein 3 [Source:HGNC Symbol;Acc:HGNC:21746]	-
ENSG00000169989	7.22198	2.75641	3.27811	98.3492	110.3	129.27	4.41883	112.64	-4.65638	5.95139e-16	1.85103e-14	TIGD4	4	152769354	152779764	-	2472	protein_coding	tigger transposable element derived 4 [Source:HGNC Symbol;Acc:HGNC:18335]	-
ENSG00000283154	114.749	209.487	199.965	0	4.20189	2.43906	174.734	2.21365	6.24744	6.61527e-16	2.05478e-14	IQCJ-SCHIP1	3	158962235	159897366	+	4409	protein_coding	IQCJ-SCHIP1 readthrough [Source:HGNC Symbol;Acc:HGNC:38842]	-
ENSG00000125246	22.4684	60.641	55.7279	606.279	637.637	479.276	46.2791	574.397	-3.63639	6.72129e-16	2.08494e-14	CLYBL	13	99606669	99897134	+	7227	protein_coding	citrate lyase beta like [Source:HGNC Symbol;Acc:HGNC:18355]	-
ENSG00000140986	0	0	1.63905	234.046	245.811	375.615	0.546352	285.157	-8.9884	6.82921e-16	2.11561e-14	RPL3L	16	1943974	1957606	-	2758	protein_coding	ribosomal protein L3 like [Source:HGNC Symbol;Acc:HGNC:10351]	-
ENSG00000225792	0	0.918802	0	276.374	393.927	289.029	0.306267	319.777	-10.0446	7.28908e-16	2.25508e-14	AC004540.2	7	26372144	26376701	-	882	antisense	uncharacterized LOC105375304 [Source:NCBI gene;Acc:105375304]	-
ENSG00000123119	114.749	194.786	135.222	1231.23	854.034	1125.63	148.252	1070.3	-2.85292	7.52088e-16	2.32372e-14	NECAB1	8	90791550	90959408	+	6408	protein_coding	N-terminal EF-hand calcium binding protein 1 [Source:HGNC Symbol;Acc:HGNC:20983]	-
ENSG00000116260	11890.6	27302.2	23777.8	979.757	979.04	2148.81	20990.2	1369.2	3.93838	7.85362e-16	2.42333e-14	QSOX1	1	180154834	180204030	+	9311	protein_coding	quiescin sulfhydryl oxidase 1 [Source:HGNC Symbol;Acc:HGNC:9756]	-
ENSG00000149781	8.02442	6.43162	4.09764	89.6347	260.517	290.248	6.18456	213.467	-5.10942	8.07603e-16	2.48867e-14	FERMT3	11	64206678	64223886	+	3066	protein_coding	fermitin family member 3 [Source:HGNC Symbol;Acc:HGNC:23151]	-
ENSG00000184216	5587.41	5501.79	3431.36	435.724	712.22	698.791	4840.19	615.579	2.97477	8.23273e-16	2.53362e-14	IRAK1	X	154010500	154019980	-	4001	protein_coding	interleukin 1 receptor associated kinase 1 [Source:HGNC Symbol;Acc:HGNC:6112]	-
ENSG00000008853	386.777	359.252	302.406	1465.28	1472.76	1469.53	349.478	1469.19	-2.07178	8.67666e-16	2.66673e-14	RHOBTB2	8	22987417	23020199	+	6580	protein_coding	Rho related BTB domain containing 2 [Source:HGNC Symbol;Acc:HGNC:18756]	-
ENSG00000072657	262.399	376.709	1800.5	0	0	3.65859	813.203	1.21953	9.42345	9.48153e-16	2.91028e-14	TRHDE	12	72087266	72670757	+	11950	protein_coding	thyrotropin releasing hormone degrading enzyme [Source:HGNC Symbol;Acc:HGNC:30748]	-
ENSG00000162105	56.9734	149.765	27.0444	2768.72	2084.14	1736.61	77.9275	2196.49	-4.81915	9.55512e-16	2.92903e-14	SHANK2	11	70467856	71252577	-	18775	protein_coding	SH3 and multiple ankyrin repeat domains 2 [Source:HGNC Symbol;Acc:HGNC:14295]	-
ENSG00000154127	2409.73	1736.54	593.338	72.2057	76.6845	92.6843	1579.87	80.5248	4.29438	9.7076e-16	2.96927e-14	UBASH3B	11	122655675	122814473	+	9011	protein_coding	ubiquitin associated and SH3 domain containing B [Source:HGNC Symbol;Acc:HGNC:29884]	-
ENSG00000205795	34.505	44.1025	66.3817	532.829	349.807	596.35	48.3297	492.995	-3.34989	9.71181e-16	2.96927e-14	CYS1	2	10056780	10080944	-	2847	protein_coding	cystin 1 [Source:HGNC Symbol;Acc:HGNC:18525]	-
ENSG00000257671	514.366	124.957	660.539	0	0	0	433.287	0	10.9776	1.02849e-15	3.1404e-14	KRT7-AS	12	52245048	52247448	-	1693	antisense	KRT7 antisense RNA 1 [Source:HGNC Symbol;Acc:HGNC:52643]	-
ENSG00000102007	2752.38	1087.86	1825.91	70.9608	115.552	173.173	1888.72	119.895	3.97754	1.06303e-15	3.24161e-14	PLP2	X	49171926	49175239	+	1279	protein_coding	proteolipid protein 2 [Source:HGNC Symbol;Acc:HGNC:9087]	-
ENSG00000120915	112.342	114.85	212.258	1181.44	1068.33	1311	146.483	1186.92	-3.0178	1.07773e-15	3.28217e-14	EPHX2	8	27490779	27545564	+	4473	protein_coding	epoxide hydrolase 2 [Source:HGNC Symbol;Acc:HGNC:3402]	-
ENSG00000143179	1151.5	999.657	1162.91	22.4087	97.6939	67.0742	1104.69	62.3923	4.14187	1.0808e-15	3.28724e-14	UCK2	1	165827531	165911618	+	7067	protein_coding	uridine-cytidine kinase 2 [Source:HGNC Symbol;Acc:HGNC:12562]	-
ENSG00000164099	875.465	4410.25	14629.4	6.22463	66.1798	32.9273	6638.37	35.1106	7.55923	1.12125e-15	3.40585e-14	PRSS12	4	118280038	118353003	-	5725	protein_coding	serine protease 12 [Source:HGNC Symbol;Acc:HGNC:9477]	-
ENSG00000185527	23.2708	22.0513	71.2989	1772.78	4385.72	641.473	38.8737	2266.66	-5.8646	1.1999e-15	3.64002e-14	PDE6G	17	81650459	81663112	-	1583	protein_coding	phosphodiesterase 6G [Source:HGNC Symbol;Acc:HGNC:8789]	-
ENSG00000138495	143.637	105.662	103.26	709.608	588.265	631.717	117.52	643.196	-2.45136	1.22024e-15	3.69691e-14	COX17	3	119654513	119677454	-	2172	protein_coding	cytochrome c oxidase copper chaperone COX17 [Source:HGNC Symbol;Acc:HGNC:2264]	-
ENSG00000168389	56.9734	124.957	63.9231	1303.44	732.179	1865.88	81.9512	1300.5	-3.98983	1.23717e-15	3.74336e-14	MFSD2A	1	39955112	39969968	+	4007	protein_coding	major facilitator superfamily domain containing 2A [Source:HGNC Symbol;Acc:HGNC:25897]	-
ENSG00000123213	1275.88	558.632	627.758	12.4493	28.3628	53.6593	820.758	31.4905	4.70417	1.26581e-15	3.82506e-14	NLN	5	65722196	65871725	+	10948	protein_coding	neurolysin [Source:HGNC Symbol;Acc:HGNC:16058]	-
ENSG00000235750	6.41954	3.67521	2.45858	83.4101	181.732	146.344	4.18444	137.162	-5.02954	1.27924e-15	3.86068e-14	KIAA0040	1	175156987	175192999	-	4783	protein_coding	KIAA0040 [Source:HGNC Symbol;Acc:HGNC:28950]	-
ENSG00000231924	656.398	475.021	123.749	0	0	0	418.389	0	10.9269	1.3358e-15	4.02617e-14	PSG1	19	42866464	42879822	-	4961	protein_coding	pregnancy specific beta-1-glycoprotein 1 [Source:HGNC Symbol;Acc:HGNC:9514]	-
ENSG00000228526	105.12	197.543	184.394	8.71449	3.15142	4.87812	162.352	5.58134	4.88303	1.36351e-15	4.10158e-14	MIR34AHG	1	9148011	9198906	-	8702	lincRNA	MIR34A host gene [Source:HGNC Symbol;Acc:HGNC:51913]	-
ENSG00000135916	1365.76	2194.1	2501.2	12825.2	13317.9	12249	2020.35	12797.4	-2.66321	1.36433e-15	4.10158e-14	ITM2C	2	230864639	230879248	+	2611	protein_coding	integral membrane protein 2C [Source:HGNC Symbol;Acc:HGNC:6175]	-
ENSG00000114251	583.376	3705.53	594.157	1.24493	19.959	4.87812	1627.69	8.69401	7.52986	1.38679e-15	4.16376e-14	WNT5A	3	55465715	55490539	-	7397	protein_coding	Wnt family member 5A [Source:HGNC Symbol;Acc:HGNC:12784]	-
ENSG00000180921	1469.27	1498.57	1407.13	387.172	405.482	381.713	1458.32	391.456	1.89718	1.41358e-15	4.23876e-14	FAM83H	8	143723933	143733801	-	5654	protein_coding	family with sequence similarity 83 member H [Source:HGNC Symbol;Acc:HGNC:24797]	-
ENSG00000124019	13.6415	10.1068	4.09764	357.294	142.864	225.613	9.28199	241.924	-4.70327	1.4295e-15	4.28101e-14	FAM124B	2	224378698	224402085	-	3541	protein_coding	family with sequence similarity 124 member B [Source:HGNC Symbol;Acc:HGNC:26224]	-
ENSG00000275342	165.303	550.363	527.776	0	8.40378	8.53671	414.48	5.64683	6.18049	1.46113e-15	4.36955e-14	PRAG1	8	8317736	8386498	-	4904	protein_coding	PEAK1 related, kinase-activating pseudokinase 1 [Source:HGNC Symbol;Acc:HGNC:25438]	-
ENSG00000141504	124.379	199.38	191.769	1241.19	1028.41	959.771	171.843	1076.46	-2.64778	1.4628e-15	4.36955e-14	SAT2	17	7626234	7627876	-	1643	protein_coding	spermidine/spermine N1-acetyltransferase family member 2 [Source:HGNC Symbol;Acc:HGNC:23160]	-
ENSG00000174514	38.5172	34.9145	31.142	402.111	219.549	304.883	34.8579	308.848	-3.14628	1.50171e-15	4.48004e-14	MFSD4A	1	205568885	205602918	+	5790	protein_coding	major facilitator superfamily domain containing 4A [Source:HGNC Symbol;Acc:HGNC:25433]	-
ENSG00000021645	123.576	109.337	111.456	3.73478	6.30283	3.65859	114.79	4.5654	4.63221	1.5913e-15	4.74125e-14	NRXN3	14	78170373	79868290	+	15535	protein_coding	neurexin 3 [Source:HGNC Symbol;Acc:HGNC:8010]	-
ENSG00000106714	8.82687	7.35042	4.09764	94.6144	183.833	237.808	6.75831	172.085	-4.67138	1.60974e-15	4.79009e-14	CNTNAP3	9	39072767	39288315	-	9521	protein_coding	contactin associated protein like 3 [Source:HGNC Symbol;Acc:HGNC:13834]	-
ENSG00000112851	3432.85	2001.15	2062.75	403.356	334.05	289.029	2498.92	342.145	2.8688	1.63842e-15	4.86925e-14	ERBIN	5	65926475	66082549	+	10216	protein_coding	erbb2 interacting protein [Source:HGNC Symbol;Acc:HGNC:15842]	-
ENSG00000280123	47.3441	56.9657	37.6983	307.497	294.132	286.59	47.336	296.073	-2.64724	1.75495e-15	5.20896e-14	AC023632.6	8	94427712	94429888	-	2177	TEC	TEC	-
ENSG00000116489	4061.96	4038.14	4109.11	796.753	875.043	1104.89	4069.74	925.564	2.13659	1.76382e-15	5.22864e-14	CAPZA1	1	112619173	112671619	+	4130	protein_coding	capping actin protein of muscle Z-line subunit alpha 1 [Source:HGNC Symbol;Acc:HGNC:1488]	-
ENSG00000090104	0	0	0	61.0014	703.816	769.524	0	511.447	-11.6835	1.76994e-15	5.24015e-14	RGS1	1	192575727	192580031	+	4117	protein_coding	regulator of G protein signaling 1 [Source:HGNC Symbol;Acc:HGNC:9991]	-
ENSG00000116990	12.8391	23.8889	9.83433	161.84	276.274	264.638	15.5208	234.251	-3.92498	1.97634e-15	5.84383e-14	MYCL	1	39895426	39902256	-	5063	protein_coding	MYCL proto-oncogene, bHLH transcription factor [Source:HGNC Symbol;Acc:HGNC:7555]	bHLH
ENSG00000118523	5654.81	24099.3	23267.2	1034.53	715.372	745.133	17673.8	831.68	4.40951	2.00465e-15	5.92003e-14	CTGF	6	131948176	131951373	-	2339	protein_coding	connective tissue growth factor [Source:HGNC Symbol;Acc:HGNC:2500]	-
ENSG00000189350	0	0.918802	0.819527	291.313	548.347	178.051	0.579443	339.237	-9.23104	2.02064e-15	5.95974e-14	TOGARAM2	2	28956611	29061373	+	19816	protein_coding	TOG array regulator of axonemal microtubules 2 [Source:HGNC Symbol;Acc:HGNC:33715]	-
ENSG00000132429	40.9246	67.0726	22.1272	652.341	518.933	492.69	43.3748	554.655	-3.6803	2.02991e-15	5.97954e-14	POPDC3	6	105158280	105179995	-	1881	protein_coding	popeye domain containing 3 [Source:HGNC Symbol;Acc:HGNC:17649]	-
ENSG00000129757	84.2564	28.4829	103.26	3906.58	1158.67	1545.15	71.9999	2203.47	-4.93408	2.08209e-15	6.12553e-14	CDKN1C	11	2883213	2885773	-	2478	protein_coding	cyclin dependent kinase inhibitor 1C [Source:HGNC Symbol;Acc:HGNC:1786]	-
ENSG00000253417	85.0589	67.0726	238.482	1604.71	8673.75	10756.3	130.205	7011.57	-5.75049	2.10245e-15	6.17766e-14	LINC02159	5	160931778	160938626	-	2323	lincRNA	long intergenic non-protein coding RNA 2159 [Source:HGNC Symbol;Acc:HGNC:27749]	-
ENSG00000198727	41195.8	45964	42463	260955	387633	203793	43207.6	284127	-2.71718	2.11453e-15	6.20537e-14	MT-CYB	MT	14747	15887	+	1141	protein_coding	mitochondrially encoded cytochrome b [Source:HGNC Symbol;Acc:HGNC:7427]	-
ENSG00000138650	181.352	795.683	233.565	1.24493	7.35331	1.21953	403.533	3.27259	6.90043	2.14595e-15	6.28968e-14	PCDH10	4	133149315	133208606	+	10161	protein_coding	protocadherin 10 [Source:HGNC Symbol;Acc:HGNC:13404]	-
ENSG00000166147	6792.67	22187.2	9237.71	351.069	795.208	723.182	12739.2	623.153	4.35332	2.20025e-15	6.44075e-14	FBN1	15	48408306	48645849	-	16057	protein_coding	fibrillin 1 [Source:HGNC Symbol;Acc:HGNC:3603]	-
ENSG00000267221	6.41954	7.35042	9.83433	138.187	96.6435	114.636	7.8681	116.489	-3.88606	2.23903e-15	6.5461e-14	C17orf113	17	42038232	42050614	-	3746	protein_coding	chromosome 17 open reading frame 113 [Source:HGNC Symbol;Acc:HGNC:53437]	-
ENSG00000269378	548.871	1785.23	738.394	44.8174	48.3217	70.7328	1024.17	54.624	4.22919	2.25679e-15	6.58976e-14	AC022149.1	19	14621634	14622242	-	609	processed_pseudogene	integrin beta 1 pseudogene 1	-
ENSG00000275395	4.81465	12.8632	10.6539	120.758	5174.63	1184.16	9.44391	2159.85	-7.84042	2.2816e-15	6.65392e-14	FCGBP	19	39863323	39934626	-	12961	protein_coding	Fc fragment of IgG binding protein [Source:HGNC Symbol;Acc:HGNC:13572]	-
ENSG00000102760	2.40733	0.918802	2.45858	179.269	71.4321	289.029	1.92824	179.91	-6.5238	2.36441e-15	6.88682e-14	RGCC	13	41457559	41470882	+	1032	protein_coding	regulator of cell cycle [Source:HGNC Symbol;Acc:HGNC:20369]	-
ENSG00000226287	28.8879	69.829	61.4646	1109.23	879.245	468.3	53.3938	818.925	-3.94086	2.37067e-15	6.89646e-14	TMEM191A	22	20701114	20704606	+	2707	transcribed_unprocessed_pseudogene	transmembrane protein 191A (pseudogene) [Source:HGNC Symbol;Acc:HGNC:25317]	-
ENSG00000148677	289.682	724.935	428.613	1.24493	0	0	481.077	0.414975	10.1662	2.37908e-15	6.91233e-14	ANKRD1	10	90912096	90921276	-	1979	protein_coding	ankyrin repeat domain 1 [Source:HGNC Symbol;Acc:HGNC:15819]	-
ENSG00000129596	186.167	16.5384	160.627	6060.3	4979.24	6525.71	121.111	5855.08	-5.59425	2.40921e-15	6.99118e-14	CDO1	5	115804733	115816954	-	2189	protein_coding	cysteine dioxygenase type 1 [Source:HGNC Symbol;Acc:HGNC:1795]	-
ENSG00000143641	4293.07	5426.45	3759.17	729.527	820.419	996.356	4492.9	848.767	2.40419	2.43202e-15	7.04864e-14	GALNT2	1	230057990	230282124	+	7743	protein_coding	polypeptide N-acetylgalactosaminyltransferase 2 [Source:HGNC Symbol;Acc:HGNC:4124]	-
ENSG00000166197	3340.57	2034.23	2672.48	474.317	447.501	519.52	2682.42	480.446	2.48132	2.55471e-15	7.39507e-14	NOLC1	10	102152176	102163871	+	3970	protein_coding	nucleolar and coiled-body phosphoprotein 1 [Source:HGNC Symbol;Acc:HGNC:15608]	-
ENSG00000120457	0	7.35042	0.819527	144.411	954.879	671.961	2.72332	590.417	-7.79956	2.59556e-15	7.50402e-14	KCNJ5	11	128891356	128921035	+	6109	protein_coding	potassium voltage-gated channel subfamily J member 5 [Source:HGNC Symbol;Acc:HGNC:6266]	-
ENSG00000186198	0	0	0	192.964	130.259	148.783	0	157.335	-9.98196	2.73054e-15	7.88451e-14	SLC51B	15	65045370	65053396	+	940	protein_coding	solute carrier family 51 beta subunit [Source:HGNC Symbol;Acc:HGNC:29956]	-
ENSG00000139998	284.065	290.342	174.559	4.97971	18.9085	6.09765	249.655	9.99529	4.61662	3.04573e-15	8.78379e-14	RAB15	14	64945814	64973226	-	5015	protein_coding	RAB15, member RAS oncogene family [Source:HGNC Symbol;Acc:HGNC:20150]	-
ENSG00000142197	1217.31	558.632	545.805	44.8174	60.9274	74.3914	773.914	60.0454	3.68778	3.1406e-15	9.04625e-14	DOP1B	21	36156782	36294274	+	9030	protein_coding	DOP1 leucine zipper like protein B [Source:HGNC Symbol;Acc:HGNC:1291]	-
ENSG00000066279	3589.32	246.239	785.927	1.24493	11.5552	12.1953	1540.5	8.33181	7.52371	3.32191e-15	9.55671e-14	ASPM	1	197084128	197146694	-	10887	protein_coding	abnormal spindle microtubule assembly [Source:HGNC Symbol;Acc:HGNC:19048]	-
ENSG00000184925	8.82687	13.782	22.9468	178.024	323.545	215.857	15.1852	239.142	-3.97771	3.33247e-15	9.57534e-14	LCN12	9	136949551	136955497	+	2819	protein_coding	lipocalin 12 [Source:HGNC Symbol;Acc:HGNC:28733]	-
ENSG00000187244	1275.08	1284.49	1053.09	185.494	108.199	208.54	1204.22	167.411	2.84846	3.42302e-15	9.82344e-14	BCAM	19	44809059	44821421	+	5009	protein_coding	basal cell adhesion molecule (Lutheran blood group) [Source:HGNC Symbol;Acc:HGNC:6722]	-
ENSG00000100592	810.467	441.025	395.012	6458.68	3804.81	5961.07	548.835	5408.18	-3.30047	3.43394e-15	9.8427e-14	DAAM1	14	59188646	59371405	+	10712	protein_coding	dishevelled associated activator of morphogenesis 1 [Source:HGNC Symbol;Acc:HGNC:18142]	-
ENSG00000122863	2856.69	1975.43	2537.26	429.5	421.239	550.008	2456.46	466.916	2.39563	3.43833e-15	9.84321e-14	CHST3	10	71964365	72013564	+	6970	protein_coding	carbohydrate sulfotransferase 3 [Source:HGNC Symbol;Acc:HGNC:1971]	-
ENSG00000232692	0	0	0	129.472	167.025	146.344	0	147.614	-9.89122	3.63018e-15	1.03797e-13	AP001596.1	21	26378552	26471698	+	2247	antisense	novel transcript	-
ENSG00000007202	4287.45	3924.2	4176.31	715.833	1060.98	765.865	4129.32	847.558	2.2841	3.78383e-15	1.08059e-13	KIAA0100	17	28614440	28645454	-	9235	protein_coding	KIAA0100 [Source:HGNC Symbol;Acc:HGNC:28960]	-
ENSG00000135838	18.4562	6.43162	15.571	150.636	271.022	291.468	13.4863	237.709	-4.1311	4.05258e-15	1.15494e-13	NPL	1	182789293	182830384	+	4975	protein_coding	N-acetylneuraminate pyruvate lyase [Source:HGNC Symbol;Acc:HGNC:16781]	-
ENSG00000123836	666.027	390.491	290.113	5547.39	4698.76	3345.17	448.877	4530.44	-3.33509	4.05406e-15	1.15494e-13	PFKFB2	1	207034366	207081024	+	10197	protein_coding	6-phosphofructo-2-kinase/fructose-2,6-biphosphatase 2 [Source:HGNC Symbol;Acc:HGNC:8873]	-
ENSG00000246430	188.574	803.952	1030.15	0	6.30283	12.1953	674.224	6.16605	6.76917	4.08422e-15	1.16099e-13	LINC00968	8	56496246	56559823	-	2840	lincRNA	long intergenic non-protein coding RNA 968 [Source:HGNC Symbol;Acc:HGNC:48727]	-
ENSG00000110092	7236.43	10923.6	12634.7	473.072	473.763	1215.87	10264.9	720.902	3.83196	4.08523e-15	1.16099e-13	CCND1	11	69641087	69654474	+	4830	protein_coding	cyclin D1 [Source:HGNC Symbol;Acc:HGNC:1582]	-
ENSG00000186462	32.0977	53.2905	33.6006	300.027	279.426	279.273	39.663	286.242	-2.85561	4.22608e-15	1.19956e-13	NAP1L2	X	73212299	73214848	-	2550	protein_coding	nucleosome assembly protein 1 like 2 [Source:HGNC Symbol;Acc:HGNC:7638]	-
ENSG00000171130	586.585	505.341	777.731	3223.11	4958.23	6161.07	623.219	4780.8	-2.93932	4.25426e-15	1.2061e-13	ATP6V0E2	7	149872968	149891204	+	6751	protein_coding	ATPase H+ transporting V0 subunit e2 [Source:HGNC Symbol;Acc:HGNC:21723]	-
ENSG00000090659	0	0	0	117.023	171.227	460.983	0	249.744	-10.649	4.26573e-15	1.20788e-13	CD209	19	7739994	7747564	-	4413	protein_coding	CD209 molecule [Source:HGNC Symbol;Acc:HGNC:1641]	-
ENSG00000148602	0	0	0	296.293	146.016	124.392	0	188.9	-10.2459	4.28787e-15	1.21269e-13	LRIT1	10	84231593	84241461	-	2228	protein_coding	leucine rich repeat, Ig-like and transmembrane domains 1 [Source:HGNC Symbol;Acc:HGNC:23404]	-
ENSG00000255224	16.0488	11.9444	14.7515	164.33	135.511	121.953	14.2483	140.598	-3.29842	4.34892e-15	1.22846e-13	AC109322.1	8	144078002	144079265	-	1264	antisense	TEC	-
ENSG00000185046	1.60488	5.51281	4.91716	80.9202	293.082	200.003	4.01162	191.335	-5.5889	4.40959e-15	1.2441e-13	ANKS1B	12	98726457	99984654	-	11053	protein_coding	ankyrin repeat and sterile alpha motif domain containing 1B [Source:HGNC Symbol;Acc:HGNC:24600]	-
ENSG00000104814	0	1.8376	0.819527	154.371	119.754	142.685	0.885711	138.937	-7.35431	4.49183e-15	1.26578e-13	MAP4K1	19	38587641	38618882	-	3953	protein_coding	mitogen-activated protein kinase kinase kinase kinase 1 [Source:HGNC Symbol;Acc:HGNC:6863]	-
ENSG00000167657	2110.42	2399.91	2559.38	519.134	385.523	552.447	2356.57	485.702	2.27912	4.53268e-15	1.27575e-13	DAPK3	19	3958453	3971123	-	3549	protein_coding	death associated protein kinase 3 [Source:HGNC Symbol;Acc:HGNC:2676]	-
ENSG00000025772	1953.14	1625.36	1728.38	322.436	339.303	447.568	1768.96	369.769	2.25848	4.57742e-15	1.28679e-13	TOMM34	20	44942130	44960486	-	2062	protein_coding	translocase of outer mitochondrial membrane 34 [Source:HGNC Symbol;Acc:HGNC:15746]	-
ENSG00000129422	106.725	10.1068	45.074	2858.35	2202.84	1800.03	53.9686	2287.07	-5.40276	4.71723e-15	1.32451e-13	MTUS1	8	17643795	17800917	-	12010	protein_coding	microtubule associated scaffold protein 1 [Source:HGNC Symbol;Acc:HGNC:29789]	-
ENSG00000269736	0	0	1.63905	323.681	325.646	160.978	0.546352	270.102	-8.91147	4.72683e-15	1.32561e-13	AC010319.5	19	17452211	17452969	-	759	lincRNA	novel transcript	-
ENSG00000114019	5382.78	8427.26	9365.56	1181.44	1384.52	1335.39	7725.2	1300.45	2.57049	4.7382e-15	1.32721e-13	AMOTL2	3	134355874	134375479	-	5984	protein_coding	angiomotin like 2 [Source:HGNC Symbol;Acc:HGNC:17812]	-
ENSG00000130222	15.2464	9.18802	6.55622	305.007	138.662	169.515	10.3302	204.395	-4.30206	4.79798e-15	1.34234e-13	GADD45G	9	89605013	89606555	+	1322	protein_coding	growth arrest and DNA damage inducible gamma [Source:HGNC Symbol;Acc:HGNC:4097]	-
ENSG00000137807	2254.86	237.051	594.977	2.48985	10.5047	15.8539	1028.96	9.61616	6.73873	4.80639e-15	1.34309e-13	KIF23	15	69414246	69448427	+	6576	protein_coding	kinesin family member 23 [Source:HGNC Symbol;Acc:HGNC:6392]	-
ENSG00000184838	392.394	202.137	508.107	1.24493	10.5047	0	367.546	3.91655	6.49633	4.83103e-15	1.34836e-13	PRR16	5	120464278	120687332	+	2274	protein_coding	proline rich 16 [Source:HGNC Symbol;Acc:HGNC:29654]	-
ENSG00000108854	1741.3	5020.34	3667.38	334.885	271.022	319.517	3476.34	308.475	3.49454	5.00785e-15	1.39605e-13	SMURF2	17	64542295	64662068	-	6961	protein_coding	SMAD specific E3 ubiquitin protein ligase 2 [Source:HGNC Symbol;Acc:HGNC:16809]	-
ENSG00000095203	166.106	146.09	70.4794	1253.64	1757.44	1059.77	127.558	1356.95	-3.41153	5.06693e-15	1.41084e-13	EPB41L4B	9	109171975	109320964	-	7879	protein_coding	erythrocyte membrane protein band 4.1 like 4B [Source:HGNC Symbol;Acc:HGNC:19818]	-
ENSG00000168301	93.0833	92.799	95.8847	786.794	579.861	453.665	93.9224	606.773	-2.69141	5.07886e-15	1.41248e-13	KCTD6	3	58492114	58502360	+	3068	protein_coding	potassium channel tetramerization domain containing 6 [Source:HGNC Symbol;Acc:HGNC:22235]	-
ENSG00000182938	0	0	0	143.167	132.36	143.905	0	139.81	-9.81204	5.16162e-15	1.43379e-13	OTOP3	17	74935719	74949992	+	2516	protein_coding	otopetrin 3 [Source:HGNC Symbol;Acc:HGNC:19658]	-
ENSG00000175161	12.8391	19.2948	41.7959	374.723	313.041	478.056	24.6433	388.607	-3.97755	5.33384e-15	1.47987e-13	CADM2	3	84958981	86074429	+	9990	protein_coding	cell adhesion molecule 2 [Source:HGNC Symbol;Acc:HGNC:29849]	-
ENSG00000117154	0	0	0	158.106	218.498	109.758	0	162.121	-10.0268	5.71138e-15	1.58274e-13	IGSF21	1	18107746	18378483	+	3085	protein_coding	immunoglobin superfamily member 21 [Source:HGNC Symbol;Acc:HGNC:28246]	-
ENSG00000165457	0	0	0	59.7565	504.227	554.886	0	372.957	-11.228	6.20304e-15	1.71696e-13	FOLR2	11	72216601	72221950	+	1416	protein_coding	folate receptor beta [Source:HGNC Symbol;Acc:HGNC:3793]	-
ENSG00000215386	6.41954	4.59401	15.571	135.697	192.236	184.149	8.86152	170.694	-4.25943	6.22495e-15	1.71975e-13	MIR99AHG	21	15928296	16645065	+	11353	lincRNA	mir-99a-let-7c cluster host gene [Source:HGNC Symbol;Acc:HGNC:1274]	-
ENSG00000138744	143.637	179.166	126.207	1034.53	692.261	939.039	149.67	888.611	-2.57028	6.22785e-15	1.71975e-13	NAAA	4	75913657	75941051	-	4459	protein_coding	N-acylethanolamine acid amidase [Source:HGNC Symbol;Acc:HGNC:736]	-
ENSG00000111450	804.85	964.742	713.808	89.6347	159.672	112.197	827.8	120.501	2.77756	6.27502e-15	1.72955e-13	STX2	12	130789600	130839266	-	3723	protein_coding	syntaxin 2 [Source:HGNC Symbol;Acc:HGNC:3403]	-
ENSG00000279017	0.802442	0	0	247.74	295.183	215.857	0.267481	252.927	-9.7062	6.27812e-15	1.72955e-13	AC098476.1	3	45749627	45750651	+	1025	TEC	TEC	-
ENSG00000088827	0	0	0.819527	115.778	795.208	806.11	0.273176	572.365	-10.8841	6.28933e-15	1.7306e-13	SIGLEC1	20	3686970	3707128	-	7886	protein_coding	sialic acid binding Ig like lectin 1 [Source:HGNC Symbol;Acc:HGNC:11127]	-
ENSG00000110079	0	0	0	80.9202	340.353	284.151	0	235.141	-10.5629	6.45057e-15	1.77288e-13	MS4A4A	11	60185702	60317944	+	2948	protein_coding	membrane spanning 4-domains A4A [Source:HGNC Symbol;Acc:HGNC:13371]	-
ENSG00000026559	142.032	264.615	214.716	0	0	0	207.121	0	9.91208	6.46292e-15	1.77419e-13	KCNG1	20	51003656	51023129	-	5437	protein_coding	potassium voltage-gated channel modifier subfamily G member 1 [Source:HGNC Symbol;Acc:HGNC:6248]	-
ENSG00000186174	2937.74	5978.65	3072.41	476.807	529.438	408.543	3996.27	471.596	3.08279	6.5725e-15	1.80216e-13	BCL9L	11	118893875	118925608	-	10470	protein_coding	B cell CLL/lymphoma 9 like [Source:HGNC Symbol;Acc:HGNC:23688]	-
ENSG00000227729	0	0	0	120.758	134.46	173.173	0	142.797	-9.84265	6.97498e-15	1.91028e-13	RD3L	14	103940426	103942561	-	1454	protein_coding	retinal degeneration 3 like [Source:HGNC Symbol;Acc:HGNC:40912]	-
ENSG00000171033	142.835	109.337	124.568	0	3.15142	3.65859	125.58	2.27	5.7608	7.57449e-15	2.07204e-13	PKIA	8	78516139	78605267	+	4216	protein_coding	cAMP-dependent protein kinase inhibitor alpha [Source:HGNC Symbol;Acc:HGNC:9017]	-
ENSG00000144278	308.94	108.419	210.619	4.97971	10.5047	6.09765	209.326	7.19403	4.84742	7.61426e-15	2.08049e-13	GALNT13	2	153871913	154453849	+	6520	protein_coding	polypeptide N-acetylgalactosaminyltransferase 13 [Source:HGNC Symbol;Acc:HGNC:23242]	-
ENSG00000198848	10.4318	1.8376	3.27811	156.861	339.303	1468.31	5.18249	654.826	-6.96999	7.8835e-15	2.15112e-13	CES1	16	55802851	55833337	-	2937	protein_coding	carboxylesterase 1 [Source:HGNC Symbol;Acc:HGNC:1863]	-
ENSG00000165802	1732.47	1990.13	3014.22	403.356	330.899	330.493	2245.61	354.916	2.66181	7.89117e-15	2.15112e-13	NSMF	9	137447573	137459334	-	4912	protein_coding	NMDA receptor synaptonuclear signaling and neuronal migration factor [Source:HGNC Symbol;Acc:HGNC:29843]	-
ENSG00000119913	0.802442	0	0	431.989	159.672	403.665	0.267481	331.775	-10.0966	7.96904e-15	2.16982e-13	TECTB	10	112283400	112305035	+	3932	protein_coding	tectorin beta [Source:HGNC Symbol;Acc:HGNC:11721]	-
ENSG00000205744	6.41954	27.5641	13.1124	266.414	257.366	307.322	15.6987	277.034	-4.15256	8.05109e-15	2.18962e-13	DENND1C	19	6467207	6482557	-	4657	protein_coding	DENN domain containing 1C [Source:HGNC Symbol;Acc:HGNC:26225]	-
ENSG00000096433	3839.69	4155.74	988.35	12.4493	101.896	40.2445	2994.59	51.5299	5.85671	8.11737e-15	2.20508e-13	ITPR3	6	33620365	33696574	+	9870	protein_coding	inositol 1,4,5-trisphosphate receptor type 3 [Source:HGNC Symbol;Acc:HGNC:6182]	-
ENSG00000167460	8864.58	21023.1	7596.2	499.216	724.826	1102.46	12494.6	775.499	4.01003	8.68319e-15	2.35605e-13	TPM4	19	16067021	16103005	+	8632	protein_coding	tropomyosin 4 [Source:HGNC Symbol;Acc:HGNC:12013]	-
ENSG00000170088	499.922	454.807	722.004	6708.91	4572.71	3196.39	558.911	4826	-3.11	8.84158e-15	2.39624e-13	TMEM192	4	165070608	165208549	-	10241	protein_coding	transmembrane protein 192 [Source:HGNC Symbol;Acc:HGNC:26775]	-
ENSG00000271239	0	0	0	114.533	133.41	189.027	0	145.657	-9.87122	9.09046e-15	2.46084e-13	AC007423.1	17	70778604	70779230	-	627	lincRNA	novel transcript	-
ENSG00000162391	1.60488	0.918802	4.09764	102.084	139.713	79.2695	2.20711	107.022	-5.58134	9.12918e-15	2.46794e-13	FAM151A	1	54609182	54623556	-	2005	protein_coding	family with sequence similarity 151 member A [Source:HGNC Symbol;Acc:HGNC:25032]	-
ENSG00000198417	17.6537	33.9957	90.148	1142.84	1647.14	851.232	47.2658	1213.74	-4.68198	9.13778e-15	2.46794e-13	MT1F	16	56657694	56660698	+	1889	protein_coding	metallothionein 1F [Source:HGNC Symbol;Acc:HGNC:7398]	-
ENSG00000139278	2024.56	9612.51	2109.46	38.5927	134.46	121.953	4582.18	98.3354	5.54113	9.15809e-15	2.47057e-13	GLIPR1	12	75480680	75503853	+	6273	protein_coding	GLI pathogenesis related 1 [Source:HGNC Symbol;Acc:HGNC:17001]	-
ENSG00000141639	3.20977	0.918802	3.27811	222.842	103.997	85.3671	2.46889	137.402	-5.77541	9.65066e-15	2.60045e-13	MAPK4	18	50560078	50731824	+	7601	protein_coding	mitogen-activated protein kinase 4 [Source:HGNC Symbol;Acc:HGNC:6878]	-
ENSG00000091428	9.62931	61.5598	0.819527	4057.22	4114.7	3007.36	24.0029	3726.43	-7.28352	9.83892e-15	2.64813e-13	RAPGEF4	2	172735274	173052893	+	7129	protein_coding	Rap guanine nucleotide exchange factor 4 [Source:HGNC Symbol;Acc:HGNC:16626]	-
ENSG00000165566	0	0	0	125.738	201.691	118.294	0	148.574	-9.90113	9.92432e-15	2.66804e-13	AMER2	13	25161684	25172288	-	10605	protein_coding	APC membrane recruitment protein 2 [Source:HGNC Symbol;Acc:HGNC:26360]	-
ENSG00000110077	0	0	0	49.7971	566.205	634.156	0	416.719	-11.388	9.97557e-15	2.67875e-13	MS4A6A	11	60172014	60184666	-	5791	protein_coding	membrane spanning 4-domains A6A [Source:HGNC Symbol;Acc:HGNC:13375]	-
ENSG00000249306	0	3.67521	0	138.187	164.924	436.592	1.22507	246.568	-7.73544	1.00246e-14	2.68881e-13	LINC01411	5	174336295	174532457	+	3800	lincRNA	long intergenic non-protein coding RNA 1411 [Source:HGNC Symbol;Acc:HGNC:50703]	-
ENSG00000241399	38.5172	42.2649	15.571	302.517	584.063	484.154	32.1177	456.911	-3.83303	1.01602e-14	2.72208e-13	CD302	2	159768630	159798255	-	4075	protein_coding	CD302 molecule [Source:HGNC Symbol;Acc:HGNC:30843]	-
ENSG00000165304	1339.28	134.145	304.045	4.97971	2.10094	7.31718	592.489	4.79928	6.96211	1.02086e-14	2.7319e-13	MELK	9	36572862	36677683	+	3087	protein_coding	maternal embryonic leucine zipper kinase [Source:HGNC Symbol;Acc:HGNC:16870]	-
ENSG00000046889	4.81465	0	4.91716	118.268	106.098	118.294	3.24394	114.22	-5.10322	1.02872e-14	2.74979e-13	PREX2	8	67952118	68237030	+	12058	protein_coding	phosphatidylinositol-3,4,5-trisphosphate dependent Rac exchange factor 2 [Source:HGNC Symbol;Acc:HGNC:22950]	-
ENSG00000109832	0.802442	0.918802	11.4734	318.701	223.751	445.129	4.39821	329.193	-6.21354	1.0588e-14	2.82696e-13	DDX25	11	125903348	125943702	+	11167	protein_coding	DEAD-box helicase 25 [Source:HGNC Symbol;Acc:HGNC:18698]	-
ENSG00000178772	0	0	0	178.024	93.492	226.833	0	166.116	-10.06	1.10718e-14	2.95277e-13	CPN2	3	194339765	194351328	-	3028	protein_coding	carboxypeptidase N subunit 2 [Source:HGNC Symbol;Acc:HGNC:2313]	-
ENSG00000171451	797.628	585.277	912.134	27.3884	45.1703	90.2453	765.013	54.268	3.81817	1.11503e-14	2.97031e-13	DSEL	18	67506582	67516980	-	9531	protein_coding	dermatan sulfate epimerase like [Source:HGNC Symbol;Acc:HGNC:18144]	-
ENSG00000186575	3869.38	3032.05	5112.21	775.589	664.949	559.765	4004.55	666.768	2.58646	1.12755e-14	3.00025e-13	NF2	22	29603556	29698598	+	7170	protein_coding	neurofibromin 2 [Source:HGNC Symbol;Acc:HGNC:7773]	-
ENSG00000168487	976.572	3204.78	1068.66	80.9202	116.602	93.9039	1750.01	97.1422	4.17012	1.15829e-14	3.07736e-13	BMP1	8	22164736	22212326	+	7471	protein_coding	bone morphogenetic protein 1 [Source:HGNC Symbol;Acc:HGNC:1067]	-
ENSG00000116574	26.4806	99.2307	32.7811	966.063	1538.94	837.818	52.8308	1114.27	-4.40232	1.15916e-14	3.07736e-13	RHOU	1	228735077	228746669	+	4372	protein_coding	ras homolog family member U [Source:HGNC Symbol;Acc:HGNC:17794]	-
ENSG00000272720	11.2342	5.51281	9.0148	207.903	198.539	93.9039	8.58727	166.782	-4.27165	1.18745e-14	3.14891e-13	AL022322.1	22	38090127	38091559	+	1433	lincRNA	novel transcript, antisense to BAIAP2L2	-
ENSG00000172965	387.58	127.714	213.077	6.22463	10.5047	12.1953	242.79	9.64155	4.65112	1.24232e-14	3.29066e-13	MIR4435-2HG	2	111036776	111523376	-	13094	lincRNA	MIR4435-2 host gene [Source:HGNC Symbol;Acc:HGNC:35163]	-
ENSG00000280660	3.20977	0	0	256.455	152.318	107.319	1.06992	172.031	-7.27379	1.24825e-14	3.30264e-13	AL157396.1	10	93762453	93771991	+	8444	sense_intronic	novel transcript, sense intronic to LGI1	-
ENSG00000166183	8.82687	4.59401	0.819527	387.172	113.451	262.199	4.7468	254.274	-5.73885	1.32084e-14	3.49074e-13	ASPG	14	104085679	104115581	+	6125	protein_coding	asparaginase [Source:HGNC Symbol;Acc:HGNC:20123]	-
ENSG00000083857	13188.9	10613.1	8901.71	748.201	518.933	1496.36	10901.2	921.166	3.56512	1.42925e-14	3.77299e-13	FAT1	4	186587783	186726722	-	16177	protein_coding	FAT atypical cadherin 1 [Source:HGNC Symbol;Acc:HGNC:3595]	-
ENSG00000254726	227.091	674.401	408.125	33.613	23.1104	15.8539	436.539	24.1924	4.17458	1.43337e-14	3.77961e-13	MEX3A	1	156072013	156081998	-	6124	protein_coding	mex-3 RNA binding family member A [Source:HGNC Symbol;Acc:HGNC:33482]	-
ENSG00000211787	0	0	0	151.881	130.259	110.977	0	131.039	-9.71869	1.47996e-14	3.89805e-13	TRAV8-3	14	21852558	21853006	+	341	TR_V_gene	T cell receptor alpha variable 8-3 [Source:HGNC Symbol;Acc:HGNC:12148]	-
ENSG00000105894	117.959	13.782	37.6983	1954.53	1776.35	2178.08	56.4798	1969.65	-5.12162	1.52138e-14	4.00265e-13	PTN	7	137227341	137343865	-	1713	protein_coding	pleiotrophin [Source:HGNC Symbol;Acc:HGNC:9630]	-
ENSG00000220205	493.502	574.251	676.93	2453.75	2491.72	2311.01	581.561	2418.83	-2.05634	1.61659e-14	4.24837e-13	VAMP2	17	8159149	8163546	-	3268	protein_coding	vesicle associated membrane protein 2 [Source:HGNC Symbol;Acc:HGNC:12643]	-
ENSG00000108518	9169.51	7486.4	7962.53	1094.29	1173.38	1868.32	8206.15	1378.66	2.57353	1.67352e-14	4.39303e-13	PFN1	17	4945652	4949061	-	1987	protein_coding	profilin 1 [Source:HGNC Symbol;Acc:HGNC:8881]	-
ENSG00000108091	1623.34	1573.91	1359.6	271.394	305.687	389.03	1518.95	322.037	2.23787	1.68819e-14	4.42658e-13	CCDC6	10	59788763	59906656	-	7345	protein_coding	coiled-coil domain containing 6 [Source:HGNC Symbol;Acc:HGNC:18782]	-
ENSG00000162804	40.1221	39.5085	19.6687	354.804	414.937	248.784	33.0998	339.508	-3.36045	1.77551e-14	4.65033e-13	SNED1	2	240998838	241095568	+	13592	protein_coding	sushi, nidogen and EGF like domains 1 [Source:HGNC Symbol;Acc:HGNC:24696]	-
ENSG00000256518	0	0	0	286.333	350.858	67.0742	0	234.755	-10.5604	1.9301e-14	5.04956e-13	AP000812.3	11	72158822	72159734	+	609	unprocessed_pseudogene	folate receptor 1 (adult) (FOLR1) pseudogene	-
ENSG00000071564	1978.82	1978.18	1653.81	517.889	442.249	437.811	1870.27	465.983	2.00511	1.94174e-14	5.07435e-13	TCF3	19	1609290	1652605	-	6080	protein_coding	transcription factor 3 [Source:HGNC Symbol;Acc:HGNC:11633]	bHLH
ENSG00000123892	52.1588	38.5897	61.4646	281.353	333	353.664	50.7377	322.672	-2.66668	1.94916e-14	5.08805e-13	RAB38	11	88113242	88175467	-	1465	protein_coding	RAB38, member RAS oncogene family [Source:HGNC Symbol;Acc:HGNC:9776]	-
ENSG00000135631	2341.53	3574.14	2694.61	516.644	598.769	410.982	2870.09	508.799	2.49551	1.95898e-14	5.10797e-13	RAB11FIP5	2	73073382	73156721	-	7058	protein_coding	RAB11 family interacting protein 5 [Source:HGNC Symbol;Acc:HGNC:24845]	-
ENSG00000154429	238.325	183.76	103.26	1807.63	1970.69	1201.24	175.115	1659.85	-3.24472	2.04832e-14	5.33499e-13	CCSAP	1	229321005	229343294	-	6263	protein_coding	centriole, cilia and spindle associated protein [Source:HGNC Symbol;Acc:HGNC:29578]	-
ENSG00000076641	139.625	163.547	43.4349	1727.96	1525.29	1750.03	115.536	1667.76	-3.85232	2.09114e-14	5.44045e-13	PAG1	8	80967810	81112068	-	11023	protein_coding	phosphoprotein membrane anchor with glycosphingolipid microdomains 1 [Source:HGNC Symbol;Acc:HGNC:30043]	-
ENSG00000196189	339.433	174.572	631.856	5485.15	4610.52	5328.13	381.954	5141.27	-3.75027	2.11135e-14	5.48694e-13	SEMA4A	1	156147366	156177752	+	6822	protein_coding	semaphorin 4A [Source:HGNC Symbol;Acc:HGNC:10729]	-
ENSG00000137054	819.294	725.854	1098.17	169.31	107.148	106.099	881.105	127.519	2.79003	2.19526e-14	5.69865e-13	POLR1E	9	37485935	37503697	+	2512	protein_coding	RNA polymerase I subunit E [Source:HGNC Symbol;Acc:HGNC:17631]	-
ENSG00000128829	3028.42	2155.51	2988	408.336	609.274	474.397	2723.97	497.336	2.45293	2.22951e-14	5.78114e-13	EIF2AK4	15	39934146	40035591	+	11957	protein_coding	eukaryotic translation initiation factor 2 alpha kinase 4 [Source:HGNC Symbol;Acc:HGNC:19687]	-
ENSG00000260423	5.6171	0	0	149.391	192.236	150.002	1.87237	163.877	-6.40715	2.2478e-14	5.82214e-13	LINC02367	12	9367464	9397617	+	4388	lincRNA	long intergenic non-protein coding RNA 2367 [Source:HGNC Symbol;Acc:HGNC:53290]	-
ENSG00000138778	2012.53	124.957	348.299	4.97971	7.35331	6.09765	828.594	6.14356	7.07135	2.27177e-14	5.8777e-13	CENPE	4	103105806	103198409	-	9444	protein_coding	centromere protein E [Source:HGNC Symbol;Acc:HGNC:1856]	-
ENSG00000141449	183.759	289.423	119.651	6.22463	1.05047	0	197.611	2.42503	6.38568	2.28944e-14	5.91686e-13	GREB1L	18	21242242	21525417	+	10572	protein_coding	GREB1 like retinoic acid receptor coactivator [Source:HGNC Symbol;Acc:HGNC:31042]	-
ENSG00000260807	87.4662	54.2093	176.198	1532.5	1951.78	1097.58	105.958	1527.29	-3.84839	2.34544e-14	6.05491e-13	AC009041.2	16	975761	981596	-	3905	lincRNA	lipase maturation factor 1 [Source:NCBI gene;Acc:64788]	-
ENSG00000198203	29.6904	13.782	6.55622	575.156	266.82	339.03	16.6762	393.669	-4.55764	2.36263e-14	6.09255e-13	SULT1C2	2	108288639	108309915	+	8399	protein_coding	sulfotransferase family 1C member 2 [Source:HGNC Symbol;Acc:HGNC:11456]	-
ENSG00000182809	223.881	291.26	553.181	4.97971	23.1104	12.1953	356.108	13.4285	4.71351	2.39646e-14	6.17298e-13	CRIP2	14	105472962	105480170	+	4837	protein_coding	cysteine rich protein 2 [Source:HGNC Symbol;Acc:HGNC:2361]	-
ENSG00000125810	0	0	0	51.042	404.432	521.959	0	325.811	-11.033	2.40293e-14	6.18286e-13	CD93	20	23079349	23086340	-	6708	protein_coding	CD93 molecule [Source:HGNC Symbol;Acc:HGNC:15855]	-
ENSG00000205002	8.02442	1.8376	11.4734	124.493	177.53	221.955	7.1118	174.659	-4.60274	2.41437e-14	6.20547e-13	AARD	8	116938199	116944487	+	2412	protein_coding	alanine and arginine rich domain containing protein [Source:HGNC Symbol;Acc:HGNC:33842]	-
ENSG00000115956	0	3.67521	0	83.4101	450.653	573.179	1.22507	369.081	-8.3082	2.44262e-14	6.27117e-13	PLEK	2	68365173	68397453	+	3314	protein_coding	pleckstrin [Source:HGNC Symbol;Acc:HGNC:9070]	-
ENSG00000283294	6.41954	5.51281	5.73669	179.269	107.148	81.7086	5.88968	122.709	-4.37806	2.46575e-14	6.32361e-13	AP005212.4	18	14225224	14342505	+	3505	processed_transcript	novel transcript	-
ENSG00000196549	939.66	1222.01	273.722	0	10.5047	17.0734	811.796	9.19272	6.45999	2.48297e-14	6.36081e-13	MME	3	155024124	155183729	+	9620	protein_coding	membrane metalloendopeptidase [Source:HGNC Symbol;Acc:HGNC:7154]	-
ENSG00000130147	1876.11	3138.63	2497.92	382.192	386.574	217.076	2504.22	328.614	2.92949	2.50841e-14	6.41894e-13	SH3BP4	2	234951973	235055714	+	7129	protein_coding	SH3 domain binding protein 4 [Source:HGNC Symbol;Acc:HGNC:10826]	-
ENSG00000066336	0	1.8376	2.45858	64.7362	250.012	362.201	1.43206	225.65	-7.31611	2.52374e-14	6.45113e-13	SPI1	11	47354860	47378576	-	2069	protein_coding	Spi-1 proto-oncogene [Source:HGNC Symbol;Acc:HGNC:11241]	ETS
ENSG00000137076	13082.2	20711.6	13713.2	2286.93	3231.25	2265.89	15835.7	2594.69	2.60943	2.54754e-14	6.50484e-13	TLN1	9	35696948	35732395	-	10076	protein_coding	talin 1 [Source:HGNC Symbol;Acc:HGNC:11845]	-
ENSG00000198786	55872.5	55111.6	43084.2	247044	191625	218903	51356.1	219191	-2.09358	2.56367e-14	6.53414e-13	MT-ND5	MT	12337	14148	+	1812	protein_coding	mitochondrially encoded NADH:ubiquinone oxidoreductase core subunit 5 [Source:HGNC Symbol;Acc:HGNC:7461]	-
ENSG00000160145	353.075	576.089	346.66	28.6333	44.1198	57.3179	425.275	43.357	3.29284	2.5646e-14	6.53414e-13	KALRN	3	124080023	124726325	+	24490	protein_coding	kalirin RhoGEF kinase [Source:HGNC Symbol;Acc:HGNC:4814]	-
ENSG00000168675	5.6171	2.75641	3.27811	144.411	109.249	70.7328	3.88387	108.131	-4.78763	2.65408e-14	6.75475e-13	LDLRAD4	18	13217498	13652755	+	16759	protein_coding	low density lipoprotein receptor class A domain containing 4 [Source:HGNC Symbol;Acc:HGNC:1224]	-
ENSG00000143382	501.526	228.782	306.503	4853.97	2514.83	3158.58	345.604	3509.13	-3.34345	2.69446e-14	6.85007e-13	ADAMTSL4	1	150549369	150560937	+	6432	protein_coding	ADAMTS like 4 [Source:HGNC Symbol;Acc:HGNC:19706]	-
ENSG00000120318	632.325	526.474	581.864	1.24493	8.40378	29.2687	580.221	12.9725	5.48646	2.70671e-14	6.87374e-13	ARAP3	5	141653401	141682221	-	6186	protein_coding	ArfGAP with RhoGAP domain, ankyrin repeat and PH domain 3 [Source:HGNC Symbol;Acc:HGNC:24097]	-
ENSG00000151276	539.241	825.085	429.432	57.2666	86.1387	71.9523	597.919	71.7859	3.05577	2.83559e-14	7.19322e-13	MAGI1	3	65353525	66038834	-	11649	protein_coding	membrane associated guanylate kinase, WW and PDZ domain containing 1 [Source:HGNC Symbol;Acc:HGNC:946]	-
ENSG00000114923	709.359	1550.94	797.4	73.4507	117.653	107.319	1019.23	99.4741	3.35557	2.86695e-14	7.2649e-13	SLC4A3	2	219627327	219641980	+	5091	protein_coding	solute carrier family 4 member 3 [Source:HGNC Symbol;Acc:HGNC:11029]	-
ENSG00000114378	89.8735	67.0726	58.1864	422.03	487.419	374.396	71.7109	427.948	-2.57669	2.91741e-14	7.38476e-13	HYAL1	3	50299889	50312381	-	3132	protein_coding	hyaluronoglucosaminidase 1 [Source:HGNC Symbol;Acc:HGNC:5320]	-
ENSG00000125740	23.2708	203.974	105.719	7608.99	2165.02	5968.38	110.988	5247.47	-5.56419	2.99394e-14	7.5703e-13	FOSB	19	45467995	45475179	+	5553	protein_coding	FosB proto-oncogene, AP-1 transcription factor subunit [Source:HGNC Symbol;Acc:HGNC:3797]	TF_bZIP
ENSG00000165168	8.02442	0	0.819527	115.778	1078.84	976.844	2.94798	723.819	-7.91778	3.02529e-14	7.6413e-13	CYBB	X	37780011	37813461	+	4423	protein_coding	cytochrome b-245 beta chain [Source:HGNC Symbol;Acc:HGNC:2578]	-
ENSG00000243156	1604.08	2591.02	1040.8	189.229	203.792	136.587	1745.3	176.536	3.30486	3.20476e-14	8.08588e-13	MICAL3	22	17787649	18024559	-	22354	protein_coding	microtubule associated monooxygenase, calponin and LIM domain containing 3 [Source:HGNC Symbol;Acc:HGNC:24694]	-
ENSG00000243089	1.60488	1.8376	0.819527	100.839	78.7854	89.0257	1.42067	89.5501	-5.98901	3.26766e-14	8.23569e-13	AC107029.1	3	99507187	99527113	-	465	lincRNA	novel transcript	-
ENSG00000135127	57.7759	205.812	26.2249	4060.95	2748.04	3242.73	96.6042	3350.57	-5.11795	3.27782e-14	8.25241e-13	BICDL1	12	119989869	120094494	+	5484	protein_coding	BICD family like cargo adaptor 1 [Source:HGNC Symbol;Acc:HGNC:28095]	-
ENSG00000165105	290.484	214.081	166.364	13.6942	16.8076	26.8297	223.643	19.1105	3.55079	3.29496e-14	8.28665e-13	RASEF	9	82979585	83063177	-	6649	protein_coding	RAS and EF-hand domain containing [Source:HGNC Symbol;Acc:HGNC:26464]	-
ENSG00000143195	33.7026	2.75641	22.9468	537.808	821.469	678.059	19.8019	679.112	-5.09326	3.34064e-14	8.39175e-13	ILDR2	1	166895711	166975482	-	13884	protein_coding	immunoglobulin like domain containing receptor 2 [Source:HGNC Symbol;Acc:HGNC:18131]	-
ENSG00000161055	0	0	0	94.6144	154.419	132.929	0	127.321	-9.67818	3.34393e-14	8.39175e-13	SCGB3A1	5	180590103	180591540	-	846	protein_coding	secretoglobin family 3A member 1 [Source:HGNC Symbol;Acc:HGNC:18384]	-
ENSG00000069869	895.526	628.461	468.77	51.042	95.593	69.5132	664.252	72.0494	3.20166	3.51325e-14	8.80721e-13	NEDD4	15	55826922	55993746	-	9122	protein_coding	neural precursor cell expressed, developmentally down-regulated 4, E3 ubiquitin protein ligase [Source:HGNC Symbol;Acc:HGNC:7727]	-
ENSG00000280061	4.01221	2.75641	0	145.656	95.593	91.4648	2.25621	110.905	-5.62131	3.56881e-14	8.93692e-13	AC011504.1	19	30553956	30558058	+	4103	TEC	TEC	-
ENSG00000090539	13.6415	6.43162	4.91716	138.187	143.915	113.416	8.3301	131.839	-3.97683	3.67265e-14	9.18713e-13	CHRD	3	184380073	184390736	+	6620	protein_coding	chordin [Source:HGNC Symbol;Acc:HGNC:1949]	-
ENSG00000122756	0	0	0	232.801	144.965	85.3671	0	154.378	-9.95499	3.82072e-14	9.5473e-13	CNTFR	9	34551432	34590140	-	2111	protein_coding	ciliary neurotrophic factor receptor [Source:HGNC Symbol;Acc:HGNC:2170]	-
ENSG00000175197	90.676	74.423	86.0504	1624.63	481.116	1703.68	83.7164	1269.81	-3.92237	3.86275e-14	9.64204e-13	DDIT3	12	57516588	57521737	-	1307	protein_coding	DNA damage inducible transcript 3 [Source:HGNC Symbol;Acc:HGNC:2726]	TF_bZIP
ENSG00000164344	0.802442	1.8376	0	151.881	188.035	90.2453	0.880016	143.387	-7.40007	3.89844e-14	9.72074e-13	KLKB1	4	186208979	186258471	+	2953	protein_coding	kallikrein B1 [Source:HGNC Symbol;Acc:HGNC:6371]	-
ENSG00000164434	0	0	0	94.6144	158.621	124.392	0	125.876	-9.66187	4.04902e-14	1.00754e-12	FABP7	6	122779475	122784074	+	2728	protein_coding	fatty acid binding protein 7 [Source:HGNC Symbol;Acc:HGNC:3562]	-
ENSG00000125772	300.916	310.555	177.018	1437.89	1565.2	1678.07	262.83	1560.39	-2.57005	4.04928e-14	1.00754e-12	GPCPD1	20	5544404	5611026	-	7527	protein_coding	glycerophosphocholine phosphodiesterase 1 [Source:HGNC Symbol;Acc:HGNC:26957]	-
ENSG00000182718	49984.1	29989.7	41241.1	44.8174	684.908	981.722	40405	570.482	6.1461	4.1715e-14	1.03685e-12	ANXA2	15	60347134	60402883	-	8824	protein_coding	annexin A2 [Source:HGNC Symbol;Acc:HGNC:537]	-
ENSG00000011600	0	0	0	49.7971	326.697	574.399	0	316.964	-10.9932	4.20031e-14	1.0429e-12	TYROBP	19	35904401	35908295	-	907	protein_coding	TYRO protein tyrosine kinase binding protein [Source:HGNC Symbol;Acc:HGNC:12449]	-
ENSG00000272288	3.20977	5.51281	5.73669	98.3492	115.552	73.1718	4.81976	95.691	-4.31875	4.21391e-14	1.04517e-12	AL451165.2	6	34696317	34697470	+	771	antisense	uncharacterized LOC101929243 [Source:NCBI gene;Acc:101929243]	-
ENSG00000166927	0	0	0	72.2057	186.984	667.083	0	308.758	-10.9551	4.38717e-14	1.08587e-12	MS4A7	11	60378482	60395951	+	4348	protein_coding	membrane spanning 4-domains A7 [Source:HGNC Symbol;Acc:HGNC:13378]	-
ENSG00000225630	2947.37	2307.11	2498.74	10647.9	19409.6	18801.5	2584.41	16286.3	-2.65574	4.38731e-14	1.08587e-12	MTND2P28	1	629640	630683	+	1044	unprocessed_pseudogene	MT-ND2 pseudogene 28 [Source:HGNC Symbol;Acc:HGNC:42129]	-
ENSG00000151948	20.0611	14.7008	27.0444	204.168	206.943	150.002	20.6021	187.038	-3.17842	4.42601e-14	1.09429e-12	GLT1D1	12	128853427	128984968	+	3478	protein_coding	glycosyltransferase 1 domain containing 1 [Source:HGNC Symbol;Acc:HGNC:26483]	-
ENSG00000008300	182.957	280.235	206.521	11.2043	27.3123	14.6344	223.237	17.717	3.64113	4.58968e-14	1.13356e-12	CELSR3	3	48636469	48662915	-	13873	protein_coding	cadherin EGF LAG seven-pass G-type receptor 3 [Source:HGNC Symbol;Acc:HGNC:3230]	-
ENSG00000135477	98.7004	390.491	233.565	0	0	0	240.919	0	10.1301	4.63862e-14	1.14444e-12	KRT87P	12	52250466	52258867	-	1778	transcribed_unprocessed_pseudogene	keratin 87 pseudogene [Source:HGNC Symbol;Acc:HGNC:30198]	-
ENSG00000077498	2.40733	0	0	109.554	263.669	1271.97	0.802442	548.398	-9.37006	4.67919e-14	1.15323e-12	TYR	11	89177452	89295759	+	3016	protein_coding	tyrosinase [Source:HGNC Symbol;Acc:HGNC:12442]	-
ENSG00000182575	0	5.51281	0	155.616	264.719	140.246	1.8376	186.86	-6.74131	4.80842e-14	1.18383e-12	NXPH3	17	49575858	49583827	+	5648	protein_coding	neurexophilin 3 [Source:HGNC Symbol;Acc:HGNC:8077]	-
ENSG00000273599	35.3075	25.7265	26.2249	301.272	172.277	290.248	29.0863	254.599	-3.12699	4.88186e-14	1.20065e-12	AL731571.1	10	124996064	125001491	+	5428	antisense	novel transcript, antisense to CTBP2	-
ENSG00000114850	6116.22	5069.03	5263.82	1178.95	1226.95	1554.9	5483.02	1320.27	2.05422	5.1407e-14	1.26298e-12	SSR3	3	156540140	156555184	-	4627	protein_coding	signal sequence receptor subunit 3 [Source:HGNC Symbol;Acc:HGNC:11325]	-
ENSG00000169508	0.802442	0	0	64.7362	791.006	1182.94	0.267481	679.562	-11.1317	5.18488e-14	1.2725e-12	GPR183	13	99294530	99307405	-	1700	protein_coding	G protein-coupled receptor 183 [Source:HGNC Symbol;Acc:HGNC:3128]	-
ENSG00000168309	520.785	147.927	331.909	5300.9	3775.4	3926.89	333.54	4334.39	-3.69935	5.20641e-14	1.27644e-12	FAM107A	3	58564117	58627610	-	5321	protein_coding	family with sequence similarity 107 member A [Source:HGNC Symbol;Acc:HGNC:30827]	-
ENSG00000154217	127.588	145.171	180.296	1088.07	702.766	818.305	151.018	869.712	-2.5255	5.34875e-14	1.30997e-12	PITPNC1	17	67377281	67697261	+	7819	protein_coding	phosphatidylinositol transfer protein cytoplasmic 1 [Source:HGNC Symbol;Acc:HGNC:21045]	-
ENSG00000180353	1.60488	0.918802	0	74.6956	230.053	320.737	0.841229	208.495	-7.95016	5.35999e-14	1.31135e-12	HCLS1	3	121631399	121660927	-	5093	protein_coding	hematopoietic cell-specific Lyn substrate 1 [Source:HGNC Symbol;Acc:HGNC:4844]	-
ENSG00000010610	4.81465	3.67521	8.19527	58.5115	599.82	762.207	5.56171	473.513	-6.40744	5.58371e-14	1.36465e-12	CD4	12	6786858	6820808	+	4583	protein_coding	CD4 molecule [Source:HGNC Symbol;Acc:HGNC:1678]	-
ENSG00000112290	438.936	352.82	502.37	58.5115	84.0378	74.3914	431.375	72.3136	2.57452	5.6233e-14	1.3729e-12	WASF1	6	110099819	110180004	-	3260	protein_coding	WAS protein family member 1 [Source:HGNC Symbol;Acc:HGNC:12732]	-
ENSG00000178449	168.513	229.701	227.009	849.04	1064.13	1042.7	208.408	985.289	-2.24174	5.87275e-14	1.4323e-12	COX14	12	50111979	50120457	+	1073	protein_coding	cytochrome c oxidase assembly factor COX14 [Source:HGNC Symbol;Acc:HGNC:28216]	-
ENSG00000156414	64.9978	22.0513	1.63905	2594.43	2940.27	1807.34	29.5627	2447.35	-6.36991	5.89595e-14	1.43646e-12	TDRD9	14	103928462	104052667	+	5480	protein_coding	tudor domain containing 9 [Source:HGNC Symbol;Acc:HGNC:20122]	-
ENSG00000196482	17.6537	33.0769	5.73669	346.09	426.492	337.81	18.8224	370.13	-4.30522	5.91643e-14	1.43995e-12	ESRRG	1	216503246	217137755	-	10912	protein_coding	estrogen related receptor gamma [Source:HGNC Symbol;Acc:HGNC:3474]	ESR-like
ENSG00000137124	986.202	3843.35	2140.61	131.962	181.732	150.002	2323.39	154.565	3.90933	5.95672e-14	1.44825e-12	ALDH1B1	9	38392664	38398661	+	3155	protein_coding	aldehyde dehydrogenase 1 family member B1 [Source:HGNC Symbol;Acc:HGNC:407]	-
ENSG00000134294	4271.4	8498	6926.65	37.3478	323.545	219.516	6565.35	193.47	5.08368	5.99587e-14	1.45626e-12	SLC38A2	12	46358189	46372867	-	6602	protein_coding	solute carrier family 38 member 2 [Source:HGNC Symbol;Acc:HGNC:13448]	-
ENSG00000113269	414.06	545.769	388.456	1909.72	1978.04	2426.87	449.428	2104.87	-2.22792	6.02158e-14	1.46098e-12	RNF130	5	179911651	180072118	-	12822	protein_coding	ring finger protein 130 [Source:HGNC Symbol;Acc:HGNC:18280]	-
ENSG00000197405	3.20977	0	10.6539	148.146	1658.7	720.743	4.62121	842.528	-7.49869	6.0389e-14	1.46276e-12	C5AR1	19	47290023	47322066	+	2951	protein_coding	complement C5a receptor 1 [Source:HGNC Symbol;Acc:HGNC:1338]	-
ENSG00000136110	0.802442	0	0.819527	135.697	199.59	396.347	0.540657	243.878	-8.76669	6.04142e-14	1.46276e-12	CNMD	13	52703264	52739812	-	1628	protein_coding	chondromodulin [Source:HGNC Symbol;Acc:HGNC:17005]	-
ENSG00000125965	119.564	421.73	232.746	2.48985	10.5047	8.53671	258.013	7.1771	5.15223	6.09427e-14	1.47403e-12	GDF5	20	35433347	35454746	-	2646	protein_coding	growth differentiation factor 5 [Source:HGNC Symbol;Acc:HGNC:4220]	-
ENSG00000210082	90604.6	142963	123844	613903	1.4555e+06	1.05095e+06	119137	1.04012e+06	-3.12606	6.33025e-14	1.52813e-12	MT-RNR2	MT	1671	3229	+	1559	Mt_rRNA	mitochondrially encoded 16S RNA [Source:HGNC Symbol;Acc:HGNC:7471]	-
ENSG00000203710	0	0	0	63.4913	214.296	291.468	0	189.752	-10.2532	6.33101e-14	1.52813e-12	CR1	1	207496147	207641765	+	12583	protein_coding	complement C3b/C4b receptor 1 (Knops blood group) [Source:HGNC Symbol;Acc:HGNC:2334]	-
ENSG00000038945	0	0	0	42.3275	361.362	613.424	0	339.038	-11.0903	6.35501e-14	1.53234e-12	MSR1	8	16107878	16567490	-	7812	protein_coding	macrophage scavenger receptor 1 [Source:HGNC Symbol;Acc:HGNC:7376]	-
ENSG00000163884	18.4562	0.918802	15.571	654.831	543.094	298.785	11.6487	498.904	-5.41051	6.53399e-14	1.57388e-12	KLF15	3	126342635	126357442	-	2848	protein_coding	Kruppel like factor 15 [Source:HGNC Symbol;Acc:HGNC:14536]	zf-C2H2
ENSG00000222041	272.83	282.072	220.453	0	13.6561	3.65859	258.452	5.77158	5.44108	6.60082e-14	1.58834e-12	CYTOR	2	87454781	87636740	+	17693	lincRNA	cytoskeleton regulator RNA [Source:HGNC Symbol;Acc:HGNC:28717]	-
ENSG00000182704	465.417	955.554	602.353	5046.93	3977.09	5408.62	674.441	4810.88	-2.83483	6.80159e-14	1.63497e-12	TSKU	11	76782251	76798154	+	4131	protein_coding	tsukushi, small leucine rich proteoglycan [Source:HGNC Symbol;Acc:HGNC:28850]	-
ENSG00000215475	4.01221	3.67521	6.55622	67.226	139.713	176.832	4.74788	127.924	-4.74721	6.86595e-14	1.64875e-12	SIAH3	13	45777243	45851736	-	7057	protein_coding	siah E3 ubiquitin protein ligase family member 3 [Source:HGNC Symbol;Acc:HGNC:30553]	-
ENSG00000196950	1232.55	872.862	823.625	139.432	158.621	203.662	976.346	167.238	2.54573	7.03631e-14	1.68792e-12	SLC39A10	2	195575977	195737702	+	6917	protein_coding	solute carrier family 39 member 10 [Source:HGNC Symbol;Acc:HGNC:20861]	-
ENSG00000251637	0.802442	0	0	150.636	253.164	228.052	0.267481	210.617	-9.44227	7.23649e-14	1.73416e-12	AP003716.1	11	67886477	67906350	+	3962	lincRNA	uncharacterized LOC105369360 [Source:NCBI gene;Acc:105369360]	-
ENSG00000137193	230.301	310.555	164.725	4176.73	1759.54	1986.62	235.194	2640.96	-3.48947	7.52632e-14	1.80177e-12	PIM1	6	37170203	37175426	+	2977	protein_coding	Pim-1 proto-oncogene, serine/threonine kinase [Source:HGNC Symbol;Acc:HGNC:8986]	-
ENSG00000167595	520.785	407.029	403.207	98.3492	78.7854	75.6109	443.674	84.2485	2.39804	7.79531e-14	1.86426e-12	PROSER3	19	35758143	35771028	+	6327	protein_coding	proline and serine rich 3 [Source:HGNC Symbol;Acc:HGNC:25204]	-
ENSG00000274373	0	0	0	675.995	171.227	68.2937	0	305.172	-10.9381	7.92193e-14	1.89261e-12	AC148476.1	12	132424504	132425208	-	705	lincRNA	novel transcript	-
ENSG00000133401	191.784	165.384	67.2012	2598.16	2157.67	1163.43	141.456	1973.09	-3.80223	8.12822e-14	1.93991e-12	PDZD2	5	31639410	32110931	+	15642	protein_coding	PDZ domain containing 2 [Source:HGNC Symbol;Acc:HGNC:18486]	-
ENSG00000136436	1143.48	1073.16	1077.68	7845.53	6332.25	4254.94	1098.11	6144.24	-2.4842	8.18034e-14	1.94962e-12	CALCOCO2	17	48830988	48866522	+	8333	protein_coding	calcium binding and coiled-coil domain 2 [Source:HGNC Symbol;Acc:HGNC:29912]	-
ENSG00000130988	136.415	215.919	122.11	1049.47	848.782	1176.85	158.148	1025.03	-2.69739	8.18557e-14	1.94962e-12	RGN	X	47078355	47093314	+	2811	protein_coding	regucalcin [Source:HGNC Symbol;Acc:HGNC:9989]	-
ENSG00000108387	35.3075	67.9914	72.1184	393.397	649.192	506.105	58.4724	516.231	-3.14398	8.58432e-14	2.04251e-12	2024-09-04	17	58520250	58540818	-	8012	protein_coding	septin 4 [Source:HGNC Symbol;Acc:HGNC:9165]	-
ENSG00000135097	112.342	237.051	173.74	1574.83	1140.81	1175.63	174.378	1297.09	-2.89594	8.63603e-14	2.05272e-12	MSI1	12	120341330	120369180	-	3090	protein_coding	musashi RNA binding protein 1 [Source:HGNC Symbol;Acc:HGNC:7330]	-
ENSG00000247627	8.02442	5.51281	8.19527	104.574	240.558	104.88	7.24417	150.004	-4.36835	8.78833e-14	2.0868e-12	MTND4P12	5	134926660	134928036	-	1377	processed_pseudogene	MT-ND4 pseudogene 12 [Source:HGNC Symbol;Acc:HGNC:42199]	-
ENSG00000178662	28.8879	120.363	36.0592	1196.37	1446.5	974.405	61.7701	1205.76	-4.29023	9.13093e-14	2.16596e-12	CSRNP3	2	165469647	165689407	+	12565	protein_coding	cysteine and serine rich nuclear protein 3 [Source:HGNC Symbol;Acc:HGNC:30729]	-
ENSG00000100097	4465.59	7114.29	6358.71	108.309	432.795	473.178	5979.53	338.094	4.14412	9.18683e-14	2.17701e-12	LGALS1	22	37675608	37679806	+	1099	protein_coding	galectin 1 [Source:HGNC Symbol;Acc:HGNC:6561]	-
ENSG00000049246	160.488	138.739	50.8107	1490.18	1223.8	1262.21	116.679	1325.4	-3.50608	9.25789e-14	2.19163e-12	PER3	1	7784320	7845177	+	8099	protein_coding	period circadian regulator 3 [Source:HGNC Symbol;Acc:HGNC:8847]	-
ENSG00000167613	0	0	0	51.042	258.416	408.543	0	239.334	-10.588	9.55964e-14	2.26077e-12	LAIR1	19	54351384	54370558	-	8071	protein_coding	leukocyte associated immunoglobulin like receptor 1 [Source:HGNC Symbol;Acc:HGNC:6477]	-
ENSG00000120500	8.82687	9.18802	4.91716	129.472	226.902	92.6843	7.64402	149.686	-4.29667	1.01675e-13	2.4021e-12	ARR3	X	70268305	70281840	+	1729	protein_coding	arrestin 3 [Source:HGNC Symbol;Acc:HGNC:710]	-
ENSG00000069974	588.993	360.171	406.486	2127.58	2411.88	2403.69	451.883	2314.39	-2.35627	1.01786e-13	2.4023e-12	RAB27A	15	55202966	55319113	-	5605	protein_coding	RAB27A, member RAS oncogene family [Source:HGNC Symbol;Acc:HGNC:9766]	-
ENSG00000108175	3660.74	3519.01	2493.82	468.092	700.665	625.619	3224.53	598.126	2.4302	1.02902e-13	2.42618e-12	ZMIZ1	10	79069035	79316528	+	11048	protein_coding	zinc finger MIZ-type containing 1 [Source:HGNC Symbol;Acc:HGNC:16493]	zf-MIZ
ENSG00000169213	2181.84	3849.78	1528.42	9.95941	5.25236	79.2695	2520.01	31.4938	6.32572	1.06475e-13	2.5079e-12	RAB3B	1	51907956	51990764	-	12844	protein_coding	RAB3B, member RAS oncogene family [Source:HGNC Symbol;Acc:HGNC:9778]	-
ENSG00000095637	17.6537	26.6453	8.19527	398.376	423.34	170.734	17.4981	330.817	-4.24654	1.07142e-13	2.52107e-12	SORBS1	10	95311771	95561414	-	10951	protein_coding	sorbin and SH3 domain containing 1 [Source:HGNC Symbol;Acc:HGNC:14565]	-
ENSG00000135269	1166.75	3462.97	2402.85	85.8999	103.997	226.833	2344.19	138.91	4.07733	1.07479e-13	2.52647e-12	TES	7	116210493	116258783	+	4280	protein_coding	testin LIM domain protein [Source:HGNC Symbol;Acc:HGNC:14620]	-
ENSG00000171004	76.232	289.423	402.388	0	0	0	256.014	0	10.2182	1.09946e-13	2.58186e-12	HS6ST2	X	132626016	132961395	-	5002	protein_coding	heparan sulfate 6-O-sulfotransferase 2 [Source:HGNC Symbol;Acc:HGNC:19133]	-
ENSG00000254300	154.871	124.957	135.222	0	0	0	138.35	0	9.33067	1.12673e-13	2.64323e-12	LINC01111	8	76406654	76524356	+	1663	lincRNA	long intergenic non-protein coding RNA 1111 [Source:HGNC Symbol;Acc:HGNC:49237]	-
ENSG00000184304	334.618	565.982	706.433	39.8376	46.2208	73.1718	535.678	53.0768	3.33605	1.14289e-13	2.67847e-12	PRKD1	14	29576479	30191898	-	5187	protein_coding	protein kinase D1 [Source:HGNC Symbol;Acc:HGNC:9407]	-
ENSG00000132518	0	2.75641	0	199.188	144.965	93.9039	0.918802	146.019	-7.41206	1.17391e-13	2.74841e-12	GUCY2D	17	8002594	8020339	+	4040	protein_coding	guanylate cyclase 2D, retinal [Source:HGNC Symbol;Acc:HGNC:4689]	-
ENSG00000176887	258.386	171.816	402.388	0	0	2.43906	277.53	0.81302	8.47322	1.19124e-13	2.78619e-12	SOX11	2	5692667	5701385	+	8719	protein_coding	SRY-box 11 [Source:HGNC Symbol;Acc:HGNC:11191]	HMG
ENSG00000270504	120.366	149.765	180.296	11.2043	17.858	12.1953	150.142	13.7526	3.43844	1.21463e-13	2.83806e-12	AL391422.4	6	3751111	3753871	+	2761	antisense	novel transcript, antisense to PXDC1	-
ENSG00000102781	885.094	591.709	470.409	82.1651	107.148	84.1476	649.07	91.1536	2.83058	1.31858e-13	3.07788e-12	KATNAL1	13	30202630	30307484	-	8105	protein_coding	katanin catalytic subunit A1 like 1 [Source:HGNC Symbol;Acc:HGNC:28361]	-
ENSG00000136048	2307.02	8459.41	9715.5	276.374	244.76	513.422	6827.31	344.852	4.3075	1.32823e-13	3.09731e-12	DRAM1	12	101877351	102012130	+	4180	protein_coding	DNA damage regulated autophagy modulator 1 [Source:HGNC Symbol;Acc:HGNC:25645]	-
ENSG00000143867	250.362	170.897	82.7723	6.22463	5.25236	7.31718	168.011	6.26473	4.75081	1.35332e-13	3.15266e-12	OSR1	2	19351485	19358653	-	5309	protein_coding	odd-skipped related transciption factor 1 [Source:HGNC Symbol;Acc:HGNC:8111]	zf-C2H2
ENSG00000235098	2.40733	2.75641	3.27811	67.226	114.501	74.3914	2.81395	85.373	-4.92537	1.35607e-13	3.15594e-12	ANKRD65	1	1418420	1421769	-	2644	protein_coding	ankyrin repeat domain 65 [Source:HGNC Symbol;Acc:HGNC:42950]	-
ENSG00000161513	383.567	400.598	570.391	74.6956	74.5835	87.8062	451.519	79.0284	2.51502	1.41417e-13	3.28788e-12	FDXR	17	74862497	74873031	-	3599	protein_coding	ferredoxin reductase [Source:HGNC Symbol;Acc:HGNC:3642]	-
ENSG00000169439	1453.22	1767.78	1695.6	7889.1	5652.59	7004.98	1638.87	6848.89	-2.06318	1.41693e-13	3.29101e-12	SDC2	8	96493351	96611780	+	4536	protein_coding	syndecan 2 [Source:HGNC Symbol;Acc:HGNC:10659]	-
ENSG00000088832	3762.65	4160.34	4049.28	719.568	925.466	1091.48	3990.76	912.171	2.12921	1.52083e-13	3.52884e-12	FKBP1A	20	1368978	1393172	-	2577	protein_coding	FK506 binding protein 1A [Source:HGNC Symbol;Acc:HGNC:3711]	-
ENSG00000147889	129.193	1468.25	412.222	1.24493	1.05047	9.75624	669.887	4.01721	7.39686	1.53793e-13	3.56498e-12	CDKN2A	9	21967753	21995301	-	4329	protein_coding	cyclin dependent kinase inhibitor 2A [Source:HGNC Symbol;Acc:HGNC:1787]	-
ENSG00000168754	0	0	0	87.1449	105.047	126.831	0	106.341	-9.41757	1.54305e-13	3.57331e-12	FAM178B	2	96875882	96986592	-	3545	protein_coding	family with sequence similarity 178 member B [Source:HGNC Symbol;Acc:HGNC:28036]	-
ENSG00000259720	0	0	0	237.781	121.855	75.6109	0	145.082	-9.86519	1.55292e-13	3.5926e-12	AC009562.1	15	31002013	31042302	+	658	antisense	uncharacterized LOC105370752 [Source:NCBI gene;Acc:105370752]	-
ENSG00000230091	9.62931	13.782	17.2101	120.758	120.804	151.222	13.5405	130.928	-3.27451	1.60974e-13	3.72037e-12	TMEM254-AS1	10	80046860	80078912	-	3138	antisense	TMEM254 antisense RNA 1 [Source:HGNC Symbol;Acc:HGNC:27340]	-
ENSG00000124507	20.8635	3.67521	12.2929	470.582	309.889	179.271	12.2772	319.914	-4.69386	1.65963e-13	3.83189e-12	PACSIN1	6	34466061	34535231	+	4807	protein_coding	protein kinase C and casein kinase substrate in neurons 1 [Source:HGNC Symbol;Acc:HGNC:8570]	-
ENSG00000141448	142.835	922.478	153.252	0	3.15142	3.65859	406.188	2.27	7.46375	1.67768e-13	3.86975e-12	GATA6	18	22169443	22202528	+	3945	protein_coding	GATA binding protein 6 [Source:HGNC Symbol;Acc:HGNC:4174]	zf-GATA
ENSG00000204941	424.492	214.081	187.672	2.48985	0	0	275.415	0.829951	8.45828	1.72153e-13	3.96699e-12	PSG5	19	43166256	43186536	-	4678	protein_coding	pregnancy specific beta-1-glycoprotein 5 [Source:HGNC Symbol;Acc:HGNC:9522]	-
ENSG00000164543	1080.09	1618.01	908.856	129.472	140.763	215.857	1202.32	162.031	2.89179	1.73587e-13	3.99608e-12	STK17A	7	43582758	43650713	+	5099	protein_coding	serine/threonine kinase 17a [Source:HGNC Symbol;Acc:HGNC:11395]	-
ENSG00000185924	5.6171	0	0	428.255	139.713	186.588	1.87237	251.519	-7.03188	1.74059e-13	4.00301e-12	RTN4RL1	17	1934677	2025345	-	3625	protein_coding	reticulon 4 receptor like 1 [Source:HGNC Symbol;Acc:HGNC:21329]	-
ENSG00000198763	38568.6	28643.7	35120	137546	253879	243023	34110.8	211483	-2.63224	1.79335e-13	4.1203e-12	MT-ND2	MT	4470	5511	+	1042	protein_coding	mitochondrially encoded NADH:ubiquinone oxidoreductase core subunit 2 [Source:HGNC Symbol;Acc:HGNC:7456]	-
ENSG00000235823	44.9368	24.8077	10.6539	1282.27	1091.44	275.614	26.7994	883.11	-5.0414	1.79957e-13	4.13053e-12	OLMALINC	10	100373513	100454043	+	7763	lincRNA	oligodendrocyte maturation-associated long intergenic non-coding RNA [Source:HGNC Symbol;Acc:HGNC:28060]	-
ENSG00000143631	259.991	209.487	127.846	6.22463	17.858	7.31718	199.108	10.4666	4.22927	1.86135e-13	4.26816e-12	FLG	1	152302175	152325203	-	12747	protein_coding	filaggrin [Source:HGNC Symbol;Acc:HGNC:3748]	-
ENSG00000196151	102.713	103.825	86.8699	390.907	421.239	436.592	97.8024	416.246	-2.08999	1.89975e-13	4.35193e-12	WDSUB1	2	159235793	159286799	-	2135	protein_coding	WD repeat, sterile alpha motif and U-box domain containing 1 [Source:HGNC Symbol;Acc:HGNC:26697]	-
ENSG00000072954	123.576	270.128	177.018	1790.2	1660.8	1142.7	190.241	1531.23	-3.00981	1.93074e-13	4.41861e-12	TMEM38A	19	16661127	16690029	+	3005	protein_coding	transmembrane protein 38A [Source:HGNC Symbol;Acc:HGNC:28462]	-
ENSG00000154930	37.7148	1.8376	18.8491	1421.71	1045.22	552.447	19.4672	1006.46	-5.68636	1.94329e-13	4.44298e-12	ACSS1	20	25006230	25058980	-	8691	protein_coding	acyl-CoA synthetase short chain family member 1 [Source:HGNC Symbol;Acc:HGNC:16091]	-
ENSG00000273038	96.2931	281.154	130.305	3.73478	5.25236	7.31718	169.25	5.43477	4.95952	1.94731e-13	4.44781e-12	AL365203.2	10	32887255	32889311	-	2057	lincRNA	novel transcript	-
ENSG00000142583	0.802442	5.51281	0	90.8796	152.318	145.124	2.10509	129.441	-6.00183	1.96489e-13	4.48359e-12	SLC2A5	1	9035107	9088478	-	6693	protein_coding	solute carrier family 2 member 5 [Source:HGNC Symbol;Acc:HGNC:11010]	-
ENSG00000162482	32.0977	33.0769	10.6539	271.394	339.303	290.248	25.2761	300.315	-3.57352	1.99704e-13	4.55252e-12	AKR7A3	1	19282558	19289250	-	1710	protein_coding	aldo-keto reductase family 7 member A3 [Source:HGNC Symbol;Acc:HGNC:390]	-
ENSG00000171435	7.22198	4.59401	18.0296	195.453	311.99	143.905	9.94853	217.116	-4.44102	2.03174e-13	4.6271e-12	KSR2	12	117453012	117968983	-	18294	protein_coding	kinase suppressor of ras 2 [Source:HGNC Symbol;Acc:HGNC:18610]	-
ENSG00000091490	351.47	939.016	453.199	7142.14	4645.19	6040.34	581.228	5942.56	-3.35426	2.07976e-13	4.73185e-12	SEL1L3	4	25747427	25863760	-	7489	protein_coding	SEL1L family member 3 [Source:HGNC Symbol;Acc:HGNC:29108]	-
ENSG00000188112	243.942	506.26	173.74	0	2.10094	0	307.981	0.700315	8.65102	2.08487e-13	4.73888e-12	C6orf132	6	42101118	42142619	-	6852	protein_coding	chromosome 6 open reading frame 132 [Source:HGNC Symbol;Acc:HGNC:21288]	-
ENSG00000113361	150.057	265.534	316.338	0	1.05047	1.21953	243.976	0.756668	8.29885	2.09916e-13	4.76672e-12	CDH6	5	31193750	31329146	+	12379	protein_coding	cadherin 6 [Source:HGNC Symbol;Acc:HGNC:1765]	-
ENSG00000139926	1177.99	2904.33	997.365	8.71449	65.1293	63.4156	1693.23	45.7531	5.20712	2.17023e-13	4.92334e-12	FRMD6	14	51489100	51730727	+	9416	protein_coding	FERM domain containing 6 [Source:HGNC Symbol;Acc:HGNC:19839]	-
ENSG00000018280	1.60488	0	0.819527	64.7362	272.072	218.296	0.808137	185.035	-7.79112	2.19522e-13	4.9752e-12	SLC11A1	2	218382029	218396894	+	8676	protein_coding	solute carrier family 11 member 1 [Source:HGNC Symbol;Acc:HGNC:10907]	-
ENSG00000186479	84.2564	815.896	297.488	0	4.20189	1.21953	399.214	1.80714	7.72928	2.20457e-13	4.99155e-12	RGS7BP	5	64506257	64612312	+	4379	protein_coding	regulator of G protein signaling 7 binding protein [Source:HGNC Symbol;Acc:HGNC:23271]	-
ENSG00000262943	5.6171	18.376	1.63905	362.274	282.577	212.198	8.54407	285.683	-5.08054	2.32266e-13	5.25384e-12	ALOX12P2	17	6853861	6954107	+	5655	transcribed_unprocessed_pseudogene	arachidonate 12-lipoxygenase pseudogene 2 [Source:HGNC Symbol;Acc:HGNC:432]	-
ENSG00000113924	8.82687	72.5854	8.19527	1610.93	1712.27	1156.12	29.8692	1493.11	-5.64915	2.41849e-13	5.46531e-12	HGD	3	120628173	120682571	-	2983	protein_coding	homogentisate 1,2-dioxygenase [Source:HGNC Symbol;Acc:HGNC:4892]	-
ENSG00000113231	44.1343	57.8845	55.7279	256.455	279.426	258.54	52.5822	264.807	-2.33404	2.49008e-13	5.62167e-12	PDE8B	5	77210449	77429807	+	6944	protein_coding	phosphodiesterase 8B [Source:HGNC Symbol;Acc:HGNC:8794]	-
ENSG00000228058	0	0	0	110.798	86.1387	100.002	0	98.9796	-9.31331	2.52586e-13	5.69694e-12	LINC01736	1	230002730	230007162	+	654	lincRNA	long intergenic non-protein coding RNA 1736 [Source:HGNC Symbol;Acc:HGNC:52524]	-
ENSG00000163293	182.154	115.769	115.553	4.97971	0	6.09765	137.826	3.69245	5.26949	2.52925e-13	5.69909e-12	NIPAL1	4	47914142	48040173	+	5983	protein_coding	NIPA like domain containing 1 [Source:HGNC Symbol;Acc:HGNC:27194]	-
ENSG00000121691	781.579	707.478	776.912	2972.88	2401.38	2690.28	755.323	2688.18	-1.83129	2.55752e-13	5.75726e-12	CAT	11	34438925	34472062	+	3590	protein_coding	catalase [Source:HGNC Symbol;Acc:HGNC:1516]	-
ENSG00000154262	1.60488	5.51281	1.63905	77.1854	82.9873	93.9039	2.91892	84.6922	-4.89302	2.60633e-13	5.86149e-12	ABCA6	17	69078702	69141888	-	14151	protein_coding	ATP binding cassette subfamily A member 6 [Source:HGNC Symbol;Acc:HGNC:36]	-
ENSG00000110324	1.60488	0	2.45858	46.0623	285.728	550.008	1.35449	293.933	-7.73076	2.67353e-13	6.00684e-12	IL10RA	11	117986348	118003037	+	8102	protein_coding	interleukin 10 receptor subunit alpha [Source:HGNC Symbol;Acc:HGNC:5964]	-
ENSG00000162598	0	0	0	99.5941	153.369	79.2695	0	110.744	-9.4774	2.7038e-13	6.06901e-12	C1orf87	1	59987269	60073770	-	4422	protein_coding	chromosome 1 open reading frame 87 [Source:HGNC Symbol;Acc:HGNC:28547]	-
ENSG00000184014	2031.78	2778.46	2131.59	348.579	549.397	442.69	2313.94	446.889	2.37168	2.7081e-13	6.07284e-12	DENND5A	11	9138825	9265390	-	8648	protein_coding	DENN domain containing 5A [Source:HGNC Symbol;Acc:HGNC:19344]	-
ENSG00000146242	319.372	463.995	408.944	11.2043	46.2208	20.732	397.437	26.0524	3.91941	2.7554e-13	6.173e-12	TPBG	6	82363206	82370828	+	6904	protein_coding	trophoblast glycoprotein [Source:HGNC Symbol;Acc:HGNC:12004]	-
ENSG00000133816	641.151	3303.09	494.995	34.8579	44.1198	41.464	1479.75	40.1473	5.20314	2.84483e-13	6.36725e-12	MICAL2	11	12094008	12359144	+	20191	protein_coding	microtubule associated monooxygenase, calponin and LIM domain containing 2 [Source:HGNC Symbol;Acc:HGNC:24693]	-
ENSG00000058091	877.872	420.811	864.601	89.6347	92.4416	97.5624	721.095	93.2129	2.95187	2.89913e-13	6.48258e-12	CDK14	7	90466424	91210590	+	6841	protein_coding	cyclin dependent kinase 14 [Source:HGNC Symbol;Acc:HGNC:8883]	-
ENSG00000133519	214.252	268.29	533.512	33.613	21.0094	24.3906	338.685	26.3377	3.68858	2.90423e-13	6.48777e-12	ZDHHC8P1	22	23390606	23402726	-	3269	transcribed_unprocessed_pseudogene	zinc finger DHHC-type containing 8 pseudogene 1 [Source:HGNC Symbol;Acc:HGNC:26461]	-
ENSG00000137877	11.2342	23.8889	5.73669	166.82	258.416	270.736	13.6199	231.991	-4.10126	2.92799e-13	6.5346e-12	SPTBN5	15	41848144	41894077	-	12338	protein_coding	spectrin beta, non-erythrocytic 5 [Source:HGNC Symbol;Acc:HGNC:15680]	-
ENSG00000102230	4.81465	22.0513	0.819527	634.913	460.107	389.03	9.22848	494.683	-5.75975	2.93268e-13	6.53885e-12	PCYT1B	X	24558087	24672677	-	5555	protein_coding	phosphate cytidylyltransferase 1, choline, beta [Source:HGNC Symbol;Acc:HGNC:8755]	-
ENSG00000081237	0	0	3.27811	57.2666	443.299	721.962	1.0927	407.509	-8.51818	3.1812e-13	7.08619e-12	PTPRC	1	198638457	198757476	+	9168	protein_coding	protein tyrosine phosphatase, receptor type C [Source:HGNC Symbol;Acc:HGNC:9666]	-
ENSG00000157613	715.779	620.192	486.799	92.1246	90.3406	132.929	607.59	105.131	2.53195	3.18806e-13	7.09473e-12	CREB3L1	11	46277661	46321422	+	4037	protein_coding	cAMP responsive element binding protein 3 like 1 [Source:HGNC Symbol;Acc:HGNC:18856]	TF_bZIP
ENSG00000279118	28.8879	31.2393	36.0592	232.801	428.593	212.198	32.0621	291.197	-3.18408	3.23794e-13	7.19889e-12	AC093535.2	5	126496279	126498604	+	2326	TEC	tec	-
ENSG00000153707	179.747	32.1581	69.6598	1552.42	1849.88	2458.57	93.855	1953.63	-4.37801	3.24856e-13	7.21563e-12	PTPRD	9	8314246	10612723	-	11165	protein_coding	protein tyrosine phosphatase, receptor type D [Source:HGNC Symbol;Acc:HGNC:9668]	-
ENSG00000198780	50.5539	28.4829	24.5858	260.19	269.971	280.492	34.5409	270.218	-2.96505	3.25953e-13	7.23313e-12	FAM169A	5	74777574	74866951	-	6860	protein_coding	family with sequence similarity 169 member A [Source:HGNC Symbol;Acc:HGNC:29138]	-
ENSG00000174326	10.4318	11.0256	19.6687	346.09	115.552	252.443	13.7087	238.028	-4.11495	3.29352e-13	7.30162e-12	SLC16A11	17	7041630	7043923	-	2041	protein_coding	solute carrier family 16 member 11 [Source:HGNC Symbol;Acc:HGNC:23093]	-
ENSG00000089220	3570.07	2939.25	3944.39	15555.4	12178.1	14473.4	3484.57	14069	-2.01341	3.35089e-13	7.42179e-12	PEBP1	12	118135858	118145584	+	1780	protein_coding	phosphatidylethanolamine binding protein 1 [Source:HGNC Symbol;Acc:HGNC:8630]	-
ENSG00000113790	438.936	407.029	280.278	1665.71	2752.24	2281.74	375.415	2233.23	-2.57276	3.43117e-13	7.59239e-12	EHHADH	3	185190624	185281990	-	4700	protein_coding	enoyl-CoA hydratase and 3-hydroxyacyl CoA dehydrogenase [Source:HGNC Symbol;Acc:HGNC:3247]	-
ENSG00000119285	1900.99	1177.9	1413.68	222.842	321.445	267.077	1497.53	270.455	2.46846	3.47257e-13	7.67674e-12	HEATR1	1	236549005	236604504	-	9049	protein_coding	HEAT repeat containing 1 [Source:HGNC Symbol;Acc:HGNC:25517]	-
ENSG00000155926	0	0	0	65.9811	204.842	120.734	0	130.519	-9.71445	3.47771e-13	7.68084e-12	SLA	8	133036724	133103054	-	7637	protein_coding	Src like adaptor [Source:HGNC Symbol;Acc:HGNC:10902]	-
ENSG00000110619	991.819	850.811	908.036	216.617	252.113	256.101	916.889	241.611	1.92378	3.59222e-13	7.92626e-12	CARS	11	3000922	3057613	-	10037	protein_coding	cysteinyl-tRNA synthetase [Source:HGNC Symbol;Acc:HGNC:1493]	-
ENSG00000108797	395.604	478.696	1076.86	17.429	55.675	29.2687	650.386	34.1242	4.24609	3.61404e-13	7.96689e-12	CNTNAP1	17	42682613	42699814	+	6045	protein_coding	contactin associated protein 1 [Source:HGNC Symbol;Acc:HGNC:8011]	-
ENSG00000130037	0	0	0	251.475	119.754	65.8547	0	145.695	-9.87127	3.62643e-13	7.98667e-12	KCNA5	12	5043989	5046788	+	2800	protein_coding	potassium voltage-gated channel subfamily A member 5 [Source:HGNC Symbol;Acc:HGNC:6224]	-
ENSG00000134333	23285.3	17433.4	10349	2390.26	1023.16	1323.19	17022.5	1578.87	3.43062	3.66043e-13	8.05397e-12	LDHA	11	18394388	18408425	+	6210	protein_coding	lactate dehydrogenase A [Source:HGNC Symbol;Acc:HGNC:6535]	-
ENSG00000099822	317.767	239.807	1088.33	26.1435	18.9085	19.5125	548.636	21.5215	4.67395	3.69722e-13	8.12727e-12	HCN2	19	589893	617159	+	3408	protein_coding	hyperpolarization activated cyclic nucleotide gated potassium and sodium channel 2 [Source:HGNC Symbol;Acc:HGNC:4846]	-
ENSG00000101017	6.41954	3.67521	7.37575	77.1854	119.754	87.8062	5.8235	94.9152	-4.01761	3.82798e-13	8.40683e-12	CD40	20	46118272	46129863	+	2527	protein_coding	CD40 molecule [Source:HGNC Symbol;Acc:HGNC:11919]	-
ENSG00000135083	70.6149	216.837	171.281	6.22463	3.15142	2.43906	152.911	3.93837	5.28965	4.07156e-13	8.93336e-12	CCNJL	5	160249106	160345396	-	9209	protein_coding	cyclin J like [Source:HGNC Symbol;Acc:HGNC:25876]	-
ENSG00000184599	11.2342	33.0769	3.27811	525.359	355.06	886.599	15.8631	589.006	-5.22296	4.1048e-13	8.99786e-12	FAM19A3	1	112720419	112727235	+	1282	protein_coding	family with sequence similarity 19 member A3, C-C motif chemokine like [Source:HGNC Symbol;Acc:HGNC:21590]	-
ENSG00000188732	333.816	216.837	481.063	2570.77	2250.11	2181.74	343.905	2334.21	-2.76235	4.11243e-13	9.00615e-12	FAM221A	7	23680130	23703249	+	7458	protein_coding	family with sequence similarity 221 member A [Source:HGNC Symbol;Acc:HGNC:27977]	-
ENSG00000185361	267.213	167.222	135.222	11.2043	17.858	18.293	189.886	15.7851	3.58455	4.31877e-13	9.44917e-12	TNFAIP8L1	19	4639518	4655568	+	6667	protein_coding	TNF alpha induced protein 8 like 1 [Source:HGNC Symbol;Acc:HGNC:28279]	-
ENSG00000004487	1786.24	1720	1855.41	370.988	475.864	512.203	1787.21	453.018	1.97984	4.32818e-13	9.46092e-12	KDM1A	1	23019443	23083689	+	5440	protein_coding	lysine demethylase 1A [Source:HGNC Symbol;Acc:HGNC:29079]	-
ENSG00000108551	1.60488	1.8376	0	138.187	80.8864	80.489	1.1475	99.8541	-6.465	4.3426e-13	9.48358e-12	RASD1	17	17494437	17496395	-	1748	protein_coding	ras related dexamethasone induced 1 [Source:HGNC Symbol;Acc:HGNC:15828]	-
ENSG00000248319	0	0	0.819527	171.8	132.36	201.223	0.273176	168.461	-9.11871	4.40404e-13	9.60877e-12	LINC02275	4	169917761	169975902	-	4365	lincRNA	long intergenic non-protein coding RNA 2275 [Source:HGNC Symbol;Acc:HGNC:53191]	-
ENSG00000050344	614.671	1776.96	1000.64	87.1449	121.855	112.197	1130.76	107.065	3.39978	4.42854e-13	9.65322e-12	NFE2L3	7	26152240	26187125	+	4249	protein_coding	nuclear factor, erythroid 2 like 3 [Source:HGNC Symbol;Acc:HGNC:7783]	TF_bZIP
ENSG00000162722	2672.13	308.718	1275.18	1.24493	29.4132	13.4148	1418.68	14.691	6.58364	4.43298e-13	9.65391e-12	TRIM58	1	247857199	247878205	+	3225	protein_coding	tripartite motif containing 58 [Source:HGNC Symbol;Acc:HGNC:24150]	-
ENSG00000113108	146.045	109.337	185.213	1166.5	872.943	729.279	146.865	922.906	-2.65077	4.48296e-13	9.75367e-12	APBB3	5	140558268	140564781	-	3660	protein_coding	amyloid beta precursor protein binding family B member 3 [Source:HGNC Symbol;Acc:HGNC:20708]	-
ENSG00000115525	30.4928	277.478	102.441	8169.21	4053.77	3186.63	136.804	5136.54	-5.23167	4.52711e-13	9.84058e-12	ST3GAL5	2	85837120	85905199	-	16318	protein_coding	ST3 beta-galactoside alpha-2,3-sialyltransferase 5 [Source:HGNC Symbol;Acc:HGNC:10872]	-
ENSG00000112578	524.797	319.743	561.376	73.4507	75.634	74.3914	468.639	74.492	2.65352	4.68274e-13	1.01694e-11	BYSL	6	41921188	41933046	+	2248	protein_coding	bystin like [Source:HGNC Symbol;Acc:HGNC:1157]	-
ENSG00000117971	3.20977	22.9701	4.09764	542.788	287.829	284.151	10.0925	371.589	-5.21813	4.74813e-13	1.03019e-11	CHRNB4	15	78624119	78727754	-	4976	protein_coding	cholinergic receptor nicotinic beta 4 subunit [Source:HGNC Symbol;Acc:HGNC:1964]	-
ENSG00000077152	443.751	117.607	171.281	3.73478	7.35331	10.9758	244.213	7.35462	5.05199	4.7946e-13	1.0393e-11	UBE2T	1	202331657	202341980	-	1652	protein_coding	ubiquitin conjugating enzyme E2 T [Source:HGNC Symbol;Acc:HGNC:25009]	-
ENSG00000156206	0	0	0	186.739	108.199	67.0742	0	120.671	-9.59943	4.81411e-13	1.04257e-11	CFAP161	15	81007033	81149175	+	1979	protein_coding	cilia and flagella associated protein 161 [Source:HGNC Symbol;Acc:HGNC:26782]	-
ENSG00000134109	1221.32	1380.04	983.433	281.353	246.861	301.224	1194.93	276.479	2.11209	5.03064e-13	1.08845e-11	EDEM1	3	5187646	5219957	+	6758	protein_coding	ER degradation enhancing alpha-mannosidase like protein 1 [Source:HGNC Symbol;Acc:HGNC:18967]	-
ENSG00000174611	3.20977	12.8632	10.6539	131.962	207.994	126.831	8.90895	155.596	-4.13797	5.17327e-13	1.11828e-11	KY	3	134603138	134651636	-	5786	protein_coding	kyphoscoliosis peptidase [Source:HGNC Symbol;Acc:HGNC:26576]	-
ENSG00000121316	56.171	48.6965	16.3905	489.256	410.735	536.593	40.4193	478.861	-3.56721	5.43588e-13	1.17396e-11	PLBD1	12	14503661	14568349	-	2841	protein_coding	phospholipase B domain containing 1 [Source:HGNC Symbol;Acc:HGNC:26215]	-
ENSG00000046653	8.82687	14.7008	39.3373	402.111	279.426	574.399	20.955	418.645	-4.3185	5.79506e-13	1.25038e-11	GPM6B	X	13771031	13938638	-	5675	protein_coding	glycoprotein M6B [Source:HGNC Symbol;Acc:HGNC:4461]	-
ENSG00000189077	218.264	228.782	195.867	1048.23	746.886	970.746	214.304	921.953	-2.10495	5.89239e-13	1.2702e-11	TMEM120A	7	75986837	75994659	-	1997	protein_coding	transmembrane protein 120A [Source:HGNC Symbol;Acc:HGNC:21697]	-
ENSG00000156103	178.945	105.662	128.666	0	4.20189	0	137.758	1.40063	6.50211	6.16942e-13	1.3287e-11	MMP16	8	88032009	88328025	-	12115	protein_coding	matrix metallopeptidase 16 [Source:HGNC Symbol;Acc:HGNC:7162]	-
ENSG00000070614	4217.64	11900.3	4182.87	285.088	654.444	363.42	6766.94	434.318	3.96118	6.34517e-13	1.36529e-11	NDST1	5	150485818	150558211	+	9529	protein_coding	N-deacetylase and N-sulfotransferase 1 [Source:HGNC Symbol;Acc:HGNC:7680]	-
ENSG00000004799	21.6659	73.5042	64.7427	1258.62	800.46	509.764	53.3043	856.281	-4.00757	6.40795e-13	1.37753e-11	PDK4	7	95583499	95596491	-	4519	protein_coding	pyruvate dehydrogenase kinase 4 [Source:HGNC Symbol;Acc:HGNC:8812]	-
ENSG00000164107	185.364	249.914	195.867	0	1.05047	0	210.382	0.350157	8.97289	6.41776e-13	1.37837e-11	HAND2	4	173524969	173530229	-	3601	protein_coding	heart and neural crest derivatives expressed 2 [Source:HGNC Symbol;Acc:HGNC:4808]	bHLH
ENSG00000235034	0.802442	0	2.45858	133.207	65.1293	115.855	1.08701	104.731	-6.54919	6.44095e-13	1.38119e-11	C19orf81	19	50649445	50659310	+	888	protein_coding	chromosome 19 open reading frame 81 [Source:HGNC Symbol;Acc:HGNC:40041]	-
ENSG00000034510	11812.8	8997.83	13596.8	275.129	752.138	1251.24	11469.1	759.502	3.91652	6.44266e-13	1.38119e-11	TMSB10	2	84905625	84906675	+	496	protein_coding	thymosin beta 10 [Source:HGNC Symbol;Acc:HGNC:11879]	-
ENSG00000253304	109.935	158.953	120.471	8.71449	14.7066	7.31718	129.786	10.2461	3.64693	6.50239e-13	1.39271e-11	TMEM200B	1	29119428	29123935	-	2639	protein_coding	transmembrane protein 200B [Source:HGNC Symbol;Acc:HGNC:33785]	-
ENSG00000236502	44.9368	28.4829	45.8935	231.556	261.568	231.711	39.7711	241.612	-2.5997	6.56997e-13	1.4059e-11	SIX3-AS1	2	44940154	44941873	-	1151	lincRNA	SIX3 antisense RNA 1 [Source:HGNC Symbol;Acc:HGNC:40532]	-
ENSG00000232112	272.83	197.543	290.932	1112.96	1051.52	1297.58	253.768	1154.02	-2.18435	6.59244e-13	1.40942e-11	TMA7	3	48440257	48444208	+	1139	protein_coding	translation machinery associated 7 homolog [Source:HGNC Symbol;Acc:HGNC:26932]	-
ENSG00000168216	392.394	622.029	655.622	3398.65	2479.11	3579.32	556.682	3152.36	-2.50161	6.62146e-13	1.41433e-11	LMBRD1	6	69675793	69867236	-	8791	protein_coding	LMBR1 domain containing 1 [Source:HGNC Symbol;Acc:HGNC:23038]	-
ENSG00000143546	0	0	0	87.1449	75.634	217.076	0	126.618	-9.66856	6.63578e-13	1.4161e-11	S100A8	1	153390032	153391188	-	1006	protein_coding	S100 calcium binding protein A8 [Source:HGNC Symbol;Acc:HGNC:10498]	-
ENSG00000143365	51.3563	67.0726	54.0888	271.394	267.87	325.615	57.5059	288.293	-2.32739	6.69566e-13	1.42703e-11	RORC	1	151806071	151831872	-	6314	protein_coding	RAR related orphan receptor C [Source:HGNC Symbol;Acc:HGNC:10260]	THR-like
ENSG00000130584	24.0733	27.5641	17.2101	148.146	169.126	158.539	22.9491	158.604	-2.79253	6.6992e-13	1.42703e-11	ZBTB46	20	63743666	63831244	-	6084	protein_coding	zinc finger and BTB domain containing 46 [Source:HGNC Symbol;Acc:HGNC:16094]	-
ENSG00000128641	1627.35	2582.75	1934.08	1.24493	58.8265	43.9031	2048.06	34.6582	5.88095	6.8336e-13	1.45433e-11	MYO1B	2	191245185	191425389	+	9533	protein_coding	myosin IB [Source:HGNC Symbol;Acc:HGNC:7596]	-
ENSG00000100167	37.7148	12.8632	36.0592	267.659	413.886	308.541	28.8791	330.029	-3.50957	6.98082e-13	1.48431e-11	2024-09-03	22	41969475	41998221	+	7153	protein_coding	septin 3 [Source:HGNC Symbol;Acc:HGNC:10750]	-
ENSG00000169871	1675.5	2923.63	1784.11	261.435	399.179	342.688	2127.75	334.434	2.66889	7.15194e-13	1.51932e-11	TRIM56	7	101085439	101097967	+	11173	protein_coding	tripartite motif containing 56 [Source:HGNC Symbol;Acc:HGNC:19028]	-
ENSG00000112984	2721.88	72.5854	447.462	2.48985	3.15142	9.75624	1080.64	5.1325	7.72338	7.24509e-13	1.53771e-11	KIF20A	5	138178719	138187715	+	3958	protein_coding	kinesin family member 20A [Source:HGNC Symbol;Acc:HGNC:9787]	-
ENSG00000171860	3.20977	0.918802	0	54.7768	205.893	236.589	1.37619	165.753	-6.89285	7.35632e-13	1.5599e-11	C3AR1	12	8058302	8066471	-	2145	protein_coding	complement C3a receptor 1 [Source:HGNC Symbol;Acc:HGNC:1319]	-
ENSG00000169641	1435.57	2631.45	1675.11	190.474	343.504	252.443	1914.04	262.14	2.86719	7.79878e-13	1.65223e-11	LUZP1	1	23084023	23177808	-	9658	protein_coding	leucine zipper protein 1 [Source:HGNC Symbol;Acc:HGNC:14985]	-
ENSG00000139832	20.0611	30.3205	19.6687	145.656	302.536	234.15	23.3501	227.447	-3.28896	7.85478e-13	1.66258e-11	RAB20	13	110523066	110561733	-	1518	protein_coding	RAB20, member RAS oncogene family [Source:HGNC Symbol;Acc:HGNC:18260]	-
ENSG00000204334	2.40733	1.8376	1.63905	54.7768	81.9368	95.1234	1.96133	77.279	-5.29664	8.20299e-13	1.73472e-11	ERICH2	2	170783786	170798971	+	601	protein_coding	glutamate rich 2 [Source:HGNC Symbol;Acc:HGNC:44395]	-
ENSG00000107242	90.676	25.7265	172.101	2118.86	1709.12	2003.69	96.1677	1943.89	-4.3359	8.32468e-13	1.75886e-11	PIP5K1B	9	68705414	69009176	+	4918	protein_coding	phosphatidylinositol-4-phosphate 5-kinase type 1 beta [Source:HGNC Symbol;Acc:HGNC:8995]	-
ENSG00000131899	1068.05	1188.93	927.705	283.843	294.132	269.516	1061.56	282.497	1.90955	8.80202e-13	1.85804e-11	LLGL1	17	18225587	18244875	+	6638	protein_coding	LLGL1, scribble cell polarity complex component [Source:HGNC Symbol;Acc:HGNC:6628]	-
ENSG00000019169	0	0	0	39.8376	282.577	204.881	0	175.765	-10.1432	8.89837e-13	1.87668e-11	MARCO	2	118942166	118994660	+	2079	protein_coding	macrophage receptor with collagenous structure [Source:HGNC Symbol;Acc:HGNC:6895]	-
ENSG00000117724	5700.55	342.713	1092.43	41.0826	26.2618	42.6836	2378.56	36.676	6.02042	8.94404e-13	1.88461e-11	CENPF	1	214603195	214664588	+	11690	protein_coding	centromere protein F [Source:HGNC Symbol;Acc:HGNC:1857]	-
ENSG00000235954	95.4906	104.743	63.9231	865.224	626.082	448.787	88.0524	646.698	-2.87735	9.03855e-13	1.90281e-11	TTC28-AS1	22	27919376	28008581	+	10818	processed_transcript	TTC28 antisense RNA 1 [Source:HGNC Symbol;Acc:HGNC:29336]	-
ENSG00000132437	0	0	0.819527	119.513	154.419	247.565	0.273176	173.832	-9.16455	9.25309e-13	1.94623e-11	DDC	7	50458436	50565457	-	3136	protein_coding	dopa decarboxylase [Source:HGNC Symbol;Acc:HGNC:2719]	-
ENSG00000235652	18.4562	26.6453	20.4882	187.984	132.36	158.539	21.8632	159.627	-2.87116	9.32762e-13	1.96014e-11	AL356599.1	6	145799409	145886585	+	6116	antisense	uncharacterized LOC100507557 [Source:NCBI gene;Acc:100507557]	-
ENSG00000139988	1.60488	0	0	324.926	141.814	120.734	0.534962	195.824	-8.45256	9.33685e-13	1.96032e-11	RDH12	14	67701886	67734452	+	2356	protein_coding	retinol dehydrogenase 12 [Source:HGNC Symbol;Acc:HGNC:19977]	-
ENSG00000088325	4049.12	283.91	964.584	7.46956	22.0599	37.8054	1765.87	22.445	6.29738	9.49849e-13	1.99247e-11	TPX2	20	31739271	31801805	+	3605	protein_coding	TPX2, microtubule nucleation factor [Source:HGNC Symbol;Acc:HGNC:1249]	-
ENSG00000153283	0	0.918802	0.819527	139.432	117.653	143.905	0.579443	133.663	-7.88832	9.60948e-13	2.01394e-11	CD96	3	111292719	111665750	+	5762	protein_coding	CD96 molecule [Source:HGNC Symbol;Acc:HGNC:16892]	-
ENSG00000143119	0	0	0	29.8782	368.716	291.468	0	230.021	-10.531	9.79275e-13	2.05052e-11	CD53	1	110871188	110899928	+	2152	protein_coding	CD53 molecule [Source:HGNC Symbol;Acc:HGNC:1686]	-
ENSG00000235863	19.2586	11.9444	13.1124	110.798	137.612	128.051	14.7718	125.487	-3.08239	1.01176e-12	2.11665e-11	B3GALT4	6	33277132	33284832	+	2356	protein_coding	beta-1,3-galactosyltransferase 4 [Source:HGNC Symbol;Acc:HGNC:919]	-
ENSG00000140968	0	0	0	39.8376	233.205	218.296	0	163.779	-10.0412	1.02215e-12	2.13647e-11	IRF8	16	85898803	85922609	+	5162	protein_coding	interferon regulatory factor 8 [Source:HGNC Symbol;Acc:HGNC:5358]	IRF
ENSG00000159131	2156.16	1646.49	2081.6	354.804	427.542	521.959	1961.42	434.768	2.17361	1.02611e-12	2.14284e-11	GART	21	33503931	33543491	-	7751	protein_coding	phosphoribosylglycinamide formyltransferase, phosphoribosylglycinamide synthetase, phosphoribosylaminoimidazole synthetase [Source:HGNC Symbol;Acc:HGNC:4163]	-
ENSG00000142207	1815.93	1634.55	1494	412.071	474.813	346.347	1648.16	411.077	2.00286	1.0338e-12	2.15697e-11	URB1	21	32311018	32393026	-	11461	protein_coding	URB1 ribosome biogenesis 1 homolog (S. cerevisiae) [Source:HGNC Symbol;Acc:HGNC:17344]	-
ENSG00000145012	2836.63	3526.36	2134.87	541.543	607.173	402.445	2832.62	517.054	2.4534	1.03656e-12	2.16079e-11	LPP	3	188153284	188890671	+	25535	protein_coding	LIM domain containing preferred translocation partner in lipoma [Source:HGNC Symbol;Acc:HGNC:6679]	-
ENSG00000152503	36.1099	25.7265	48.3521	323.681	438.047	221.955	36.7295	327.894	-3.15633	1.04176e-12	2.16969e-11	TRIM36	5	115124762	115180546	-	6113	protein_coding	tripartite motif containing 36 [Source:HGNC Symbol;Acc:HGNC:16280]	-
ENSG00000125398	808.059	1312.05	1410.41	7998.65	5328	8296.47	1176.84	7207.7	-2.61466	1.05894e-12	2.20352e-11	SOX9	17	72121020	72126420	+	3935	protein_coding	SRY-box 9 [Source:HGNC Symbol;Acc:HGNC:11204]	HMG
ENSG00000070756	28431.3	26881.4	39081.6	8058.41	7615.92	6619.61	31464.8	7431.32	2.08205	1.08611e-12	2.25745e-11	PABPC1	8	100685816	100722809	-	4752	protein_coding	poly(A) binding protein cytoplasmic 1 [Source:HGNC Symbol;Acc:HGNC:8554]	-
ENSG00000113356	495.909	300.448	376.983	49.7971	31.5142	64.6351	391.113	48.6488	3.01171	1.08679e-12	2.25745e-11	POLR3G	5	90471748	90514553	+	4019	protein_coding	RNA polymerase III subunit G [Source:HGNC Symbol;Acc:HGNC:30075]	-
ENSG00000090661	242.338	419.893	572.03	2915.62	2591.52	3476.88	411.42	2994.67	-2.86377	1.09755e-12	2.27777e-11	CERS4	19	8206736	8262421	+	4059	protein_coding	ceramide synthase 4 [Source:HGNC Symbol;Acc:HGNC:23747]	Homeobox
ENSG00000150938	24151.9	28708.9	34910.2	5828.75	4533.84	7241.57	29257	5868.05	2.31787	1.13817e-12	2.35999e-11	CRIM1	2	36355926	36551135	+	7122	protein_coding	cysteine rich transmembrane BMP regulator 1 [Source:HGNC Symbol;Acc:HGNC:2359]	-
ENSG00000197905	494.304	172.735	484.341	6.22463	18.9085	26.8297	383.793	17.3209	4.46728	1.18806e-12	2.4578e-11	TEAD4	12	2959330	3040673	+	2272	protein_coding	TEA domain transcription factor 4 [Source:HGNC Symbol;Acc:HGNC:11717]	TEA
ENSG00000198467	2477.14	14580.5	4654.92	267.659	392.877	335.371	7237.51	331.969	4.44616	1.18824e-12	2.4578e-11	TPM2	9	35681992	35690121	-	3248	protein_coding	tropomyosin 2 [Source:HGNC Symbol;Acc:HGNC:12011]	-
ENSG00000179981	209.437	146.09	143.417	793.018	768.946	706.108	166.315	756.024	-2.18385	1.1885e-12	2.4578e-11	TSHZ1	18	75210755	75289950	+	8281	protein_coding	teashirt zinc finger homeobox 1 [Source:HGNC Symbol;Acc:HGNC:10669]	zf-C2H2
ENSG00000258592	0	0	0	63.4913	216.397	92.6843	0	124.191	-9.64297	1.2276e-12	2.53642e-11	AL391152.1	14	57066260	57112660	-	1577	lincRNA	novel transcript	-
ENSG00000170439	38.5172	16.5384	35.2397	446.929	313.041	1413.44	30.0985	724.468	-4.58646	1.23036e-12	2.53988e-11	METTL7B	12	55681546	55684611	+	1506	protein_coding	methyltransferase like 7B [Source:HGNC Symbol;Acc:HGNC:28276]	-
ENSG00000256577	0	0	0	217.862	157.571	45.1226	0	140.185	-9.8162	1.23982e-12	2.55716e-11	AC007406.4	12	203642	205094	+	765	antisense	uncharacterized LOC101929384 [Source:NCBI gene;Acc:101929384]	-
ENSG00000154258	0	0	2.45858	98.3492	89.2901	113.416	0.819527	100.352	-6.89897	1.34981e-12	2.78155e-11	ABCA9	17	68974488	69061064	-	9139	protein_coding	ATP binding cassette subfamily A member 9 [Source:HGNC Symbol;Acc:HGNC:39]	-
ENSG00000233392	0	0	0	79.6753	414.937	71.9523	0	188.855	-10.2472	1.36421e-12	2.80735e-11	AC104809.2	2	240954617	240967451	-	2656	processed_transcript	uncharacterized LOC200772 [Source:NCBI gene;Acc:200772]	-
ENSG00000182118	60.9856	7.35042	77.8551	1437.89	1151.32	1554.9	48.7304	1381.37	-4.82256	1.36472e-12	2.80735e-11	FAM89A	1	231018958	231040246	-	2394	protein_coding	family with sequence similarity 89 member A [Source:HGNC Symbol;Acc:HGNC:25057]	-
ENSG00000135750	179.747	132.308	157.349	0	10.5047	6.09765	156.468	5.53413	4.78638	1.37342e-12	2.82276e-11	KCNK1	1	233614004	233672512	+	3627	protein_coding	potassium two pore domain channel subfamily K member 1 [Source:HGNC Symbol;Acc:HGNC:6272]	-
ENSG00000150556	144.44	146.09	558.918	0	0	4.87812	283.149	1.62604	7.48414	1.38251e-12	2.83895e-11	LYPD6B	2	149038107	149215262	+	3771	protein_coding	LY6/PLAUR domain containing 6B [Source:HGNC Symbol;Acc:HGNC:27018]	-
ENSG00000166111	1.60488	0	0.819527	47.3072	256.315	287.809	0.808137	197.144	-7.88488	1.45278e-12	2.98061e-11	SVOP	12	108907741	109021240	-	7270	protein_coding	SV2 related protein [Source:HGNC Symbol;Acc:HGNC:25417]	-
ENSG00000244682	0	0	0	41.0826	186.984	206.101	0	144.722	-9.86265	1.45827e-12	2.98927e-11	FCGR2C	1	161581339	161605662	+	3580	polymorphic_pseudogene	Fc fragment of IgG receptor IIc (gene/pseudogene) [Source:HGNC Symbol;Acc:HGNC:15626]	-
ENSG00000013588	17064.7	15262.2	24343.2	14.9391	212.195	546.35	18890.1	257.828	6.19509	1.46529e-12	3.00101e-11	GPRC5A	12	12890782	12917937	+	8440	protein_coding	G protein-coupled receptor class C group 5 member A [Source:HGNC Symbol;Acc:HGNC:9836]	-
ENSG00000100997	2322.27	2256.58	2103.73	551.502	600.87	714.645	2227.52	622.339	1.83971	1.47602e-12	3.02036e-11	ABHD12	20	25294743	25390983	-	3429	protein_coding	abhydrolase domain containing 12 [Source:HGNC Symbol;Acc:HGNC:15868]	-
ENSG00000203805	523.995	963.824	572.03	34.8579	2.10094	6.09765	686.616	14.3522	5.59262	1.52414e-12	3.1161e-11	PLPP4	10	120456954	120589855	+	1785	protein_coding	phospholipid phosphatase 4 [Source:HGNC Symbol;Acc:HGNC:23531]	-
ENSG00000265787	11.2342	8.26922	0	448.174	302.536	178.051	6.50114	309.587	-5.57546	1.52913e-12	3.12357e-11	CYP4F35P	18	14337423	14342524	+	2876	transcribed_unprocessed_pseudogene	cytochrome P450 family 4 subfamily F member 35, pseudogene [Source:HGNC Symbol;Acc:HGNC:39954]	-
ENSG00000099337	320.175	871.943	689.222	11.2043	6.30283	42.6836	627.113	20.0636	4.9726	1.56421e-12	3.19244e-11	KCNK6	19	38319844	38332076	+	6169	protein_coding	potassium two pore domain channel subfamily K member 6 [Source:HGNC Symbol;Acc:HGNC:6281]	-
ENSG00000147394	1170.76	1251.41	1471.87	200.433	322.495	187.808	1298.01	236.912	2.45241	1.56684e-12	3.19501e-11	ZNF185	X	152914442	152973480	+	4812	protein_coding	zinc finger protein 185 with LIM domain [Source:HGNC Symbol;Acc:HGNC:12976]	-
ENSG00000215187	2.40733	6.43162	4.09764	120.758	74.5835	73.1718	4.31219	89.5044	-4.39131	1.57867e-12	3.21633e-11	FAM166B	9	35561831	35563899	-	1372	protein_coding	family with sequence similarity 166 member B [Source:HGNC Symbol;Acc:HGNC:34242]	-
ENSG00000109339	32.0977	113.013	49.1716	702.139	742.684	840.257	64.7607	761.693	-3.55927	1.58834e-12	3.23323e-11	MAPK10	4	85990007	86594625	-	42646	protein_coding	mitogen-activated protein kinase 10 [Source:HGNC Symbol;Acc:HGNC:6872]	-
ENSG00000198668	3367.85	1924.89	2901.95	12400.7	13325.2	15642.9	2731.56	13789.6	-2.33571	1.71774e-12	3.49358e-11	CALM1	14	90396502	90408261	+	7705	protein_coding	calmodulin 1 [Source:HGNC Symbol;Acc:HGNC:1442]	-
ENSG00000153234	17.6537	21.1325	15.571	118.268	553.599	1015.87	18.1191	562.579	-4.9577	1.729e-12	3.51342e-11	NR4A2	2	156324432	156342348	-	3967	protein_coding	nuclear receptor subfamily 4 group A member 2 [Source:HGNC Symbol;Acc:HGNC:7981]	NGFIB-like
ENSG00000250899	232.708	86.3674	333.548	0	0	3.65859	217.541	1.21953	7.52763	1.74194e-12	3.53666e-11	AC125807.2	12	3041437	3044950	+	3514	lincRNA	novel transcript	-
ENSG00000245848	4.01221	0	7.37575	113.288	101.896	136.587	3.79599	117.257	-4.92225	1.75006e-12	3.55006e-11	CEBPA	19	33299934	33302564	-	2631	protein_coding	CCAAT enhancer binding protein alpha [Source:HGNC Symbol;Acc:HGNC:1833]	C/EBP
ENSG00000147576	7.22198	11.0256	25.4053	211.638	194.337	173.173	14.551	193.049	-3.7276	1.77841e-12	3.60443e-11	ADHFE1	8	66432486	66468907	+	3384	protein_coding	alcohol dehydrogenase, iron containing 1 [Source:HGNC Symbol;Acc:HGNC:16354]	-
ENSG00000065308	3699.26	3964.63	2090.61	419.54	608.223	539.033	3251.5	522.265	2.63792	1.7903e-12	3.62523e-11	TRAM2	6	52497402	52576915	-	6908	protein_coding	translocation associated membrane protein 2 [Source:HGNC Symbol;Acc:HGNC:16855]	-
ENSG00000138449	28.8879	111.175	72.9379	715.833	1454.9	900.014	71.0003	1023.58	-3.85187	1.79177e-12	3.62523e-11	SLC40A1	2	189560579	189583758	-	4330	protein_coding	solute carrier family 40 member 1 [Source:HGNC Symbol;Acc:HGNC:10909]	-
ENSG00000084731	747.876	1927.65	835.098	90.8796	141.814	81.7086	1170.21	104.801	3.47927	1.81667e-12	3.67243e-11	KIF3C	2	25926596	25982749	-	6403	protein_coding	kinesin family member 3C [Source:HGNC Symbol;Acc:HGNC:6321]	-
ENSG00000179178	2.40733	5.51281	9.83433	80.9202	125.006	135.368	5.91816	113.765	-4.26622	1.86756e-12	3.77206e-11	TMEM125	1	43269994	43274002	+	2127	protein_coding	transmembrane protein 125 [Source:HGNC Symbol;Acc:HGNC:28275]	-
ENSG00000119900	3050.89	2935.57	11166.9	124.493	325.646	321.956	5717.78	257.365	4.4732	1.8731e-12	3.77743e-11	OGFRL1	6	71288803	71308950	+	9075	protein_coding	opioid growth factor receptor like 1 [Source:HGNC Symbol;Acc:HGNC:21378]	-
ENSG00000100243	4571.51	6863.45	6752.09	1390.58	1168.13	1485.39	6062.35	1348.03	2.16912	1.87345e-12	3.77743e-11	CYB5R3	22	42617840	42649568	-	5973	protein_coding	cytochrome b5 reductase 3 [Source:HGNC Symbol;Acc:HGNC:2873]	-
ENSG00000072041	417.27	297.692	267.985	1417.97	1437.05	1471.97	327.649	1442.33	-2.13788	1.88612e-12	3.7997e-11	SLC6A15	12	84859488	84913615	-	8781	protein_coding	solute carrier family 6 member 15 [Source:HGNC Symbol;Acc:HGNC:13621]	-
ENSG00000159784	109.935	425.405	611.367	2.48985	15.7571	7.31718	382.236	8.52137	5.4691	1.90898e-12	3.84243e-11	FAM131B	7	143353400	143362770	-	6430	protein_coding	family with sequence similarity 131 member B [Source:HGNC Symbol;Acc:HGNC:22202]	-
ENSG00000165300	222.277	114.85	565.474	1.24493	0	1.21953	300.867	0.821486	8.58234	1.97702e-12	3.97597e-11	SLITRK5	13	87672615	87696272	+	21103	protein_coding	SLIT and NTRK like family member 5 [Source:HGNC Symbol;Acc:HGNC:20295]	-
ENSG00000163029	1048.79	707.478	637.592	4697.11	5167.27	3390.3	797.954	4418.23	-2.46901	2.0367e-12	4.09248e-11	SMC6	2	17663812	17800242	-	9824	protein_coding	structural maintenance of chromosomes 6 [Source:HGNC Symbol;Acc:HGNC:20466]	-
ENSG00000120889	1559.95	3286.56	2562.66	408.336	397.079	420.738	2469.72	408.717	2.59515	2.04903e-12	4.11371e-11	TNFRSF10B	8	23020133	23069179	-	5158	protein_coding	TNF receptor superfamily member 10b [Source:HGNC Symbol;Acc:HGNC:11905]	-
ENSG00000163531	3437.66	7230.97	2304.51	11.2043	139.713	134.148	4324.38	95.0218	5.50692	2.07928e-12	4.17087e-11	NFASC	1	204828651	205022822	+	21271	protein_coding	neurofascin [Source:HGNC Symbol;Acc:HGNC:29866]	-
ENSG00000129474	3889.44	1827.5	3985.36	232.801	254.214	486.593	3234.1	324.536	3.31722	2.10088e-12	4.21059e-11	AJUBA	14	22971174	22982642	-	5979	protein_coding	ajuba LIM protein [Source:HGNC Symbol;Acc:HGNC:20250]	-
ENSG00000255671	0	0	0	129.472	61.9779	85.3671	0	92.2725	-9.21138	2.10583e-12	4.21689e-11	AC007406.1	12	193036	194130	+	315	antisense	novel transcript	-
ENSG00000169604	3150.39	3711.96	4690.97	854.02	719.574	481.715	3851.11	685.103	2.49086	2.12802e-12	4.25767e-11	ANTXR1	2	69013178	69249327	+	8185	protein_coding	ANTXR cell adhesion molecule 1 [Source:HGNC Symbol;Acc:HGNC:21014]	-
ENSG00000091986	18745.9	35794.7	46524.6	4221.55	3402.48	5201.3	33688.4	4275.11	2.97824	2.18745e-12	4.37284e-11	CCDC80	3	112596794	112649530	-	13071	protein_coding	coiled-coil domain containing 80 [Source:HGNC Symbol;Acc:HGNC:30649]	-
ENSG00000065150	9725.6	6337.9	7908.44	1896.02	1901.35	2062.23	7990.65	1953.2	2.03251	2.25096e-12	4.49596e-11	IPO5	13	97953658	98024297	+	9671	protein_coding	importin 5 [Source:HGNC Symbol;Acc:HGNC:6402]	-
ENSG00000026652	203.018	599.978	303.225	0	12.6057	12.1953	368.74	8.26699	5.46582	2.27778e-12	4.54565e-11	AGPAT4	6	161129979	161274061	-	8769	protein_coding	1-acylglycerol-3-phosphate O-acyltransferase 4 [Source:HGNC Symbol;Acc:HGNC:20885]	-
ENSG00000118640	2.40733	10.1068	2.45858	87.1449	126.057	169.515	4.99091	127.572	-4.70249	2.28322e-12	4.55261e-11	VAMP8	2	85561562	85582031	+	990	protein_coding	vesicle associated membrane protein 8 [Source:HGNC Symbol;Acc:HGNC:12647]	-
ENSG00000166405	44.9368	7.35042	43.4349	1457.81	589.315	550.008	31.9074	865.711	-4.75817	2.31044e-12	4.60297e-11	RIC3	11	8106093	8169055	-	7657	protein_coding	RIC3 acetylcholine receptor chaperone [Source:HGNC Symbol;Acc:HGNC:30338]	-
ENSG00000166033	763.123	350.064	1107.18	8278.76	6845.93	6122.04	740.123	7082.24	-3.25815	2.37533e-12	4.72823e-11	HTRA1	10	122458551	122514908	+	2279	protein_coding	HtrA serine peptidase 1 [Source:HGNC Symbol;Acc:HGNC:9476]	-
ENSG00000180613	79.4418	25.7265	22.1272	1044.49	543.094	569.521	42.4318	719.036	-4.08029	2.38032e-12	4.73413e-11	GSX2	4	54099523	54102505	+	1926	protein_coding	GS homeobox 2 [Source:HGNC Symbol;Acc:HGNC:24959]	Homeobox
ENSG00000189159	1817.53	1016.2	1403.85	210.393	198.539	297.565	1412.53	235.499	2.58509	2.38996e-12	4.74926e-11	JPT1	17	75135248	75168281	-	3414	protein_coding	Jupiter microtubule associated homolog 1 [Source:HGNC Symbol;Acc:HGNC:14569]	-
ENSG00000156970	1154.71	91.8802	245.858	3.73478	3.15142	9.75624	497.484	5.54748	6.49486	2.42154e-12	4.80792e-11	BUB1B	15	40161023	40221136	+	4476	protein_coding	BUB1 mitotic checkpoint serine/threonine kinase B [Source:HGNC Symbol;Acc:HGNC:1149]	-
ENSG00000135046	6249.42	3341.68	4246.79	169.31	506.328	512.203	4612.63	395.947	3.54182	2.47893e-12	4.9177e-11	ANXA1	9	73151757	73170393	+	4561	protein_coding	annexin A1 [Source:HGNC Symbol;Acc:HGNC:533]	-
ENSG00000101346	1735.68	1602.39	1793.95	455.643	514.731	548.789	1710.67	506.388	1.75618	2.51303e-12	4.98112e-11	POFUT1	20	32207880	32238667	+	6426	protein_coding	protein O-fucosyltransferase 1 [Source:HGNC Symbol;Acc:HGNC:14988]	-
ENSG00000108960	168.513	150.684	147.515	766.875	768.946	537.813	155.57	691.211	-2.15153	2.54772e-12	5.04562e-11	MMD	17	55392613	55421992	-	3270	protein_coding	monocyte to macrophage differentiation associated [Source:HGNC Symbol;Acc:HGNC:7153]	-
ENSG00000276067	0	0	0	221.597	178.58	36.5859	0	145.588	-9.87088	2.60194e-12	5.14862e-11	AC009542.2	7	135246113	135317752	-	2688	transcribed_unprocessed_pseudogene	solute carrier family 23 (ascorbic acid transporter), member 1 (SLC23A1) pseudogene	-
ENSG00000107937	1824.75	1333.18	1833.28	305.007	321.445	437.811	1663.74	354.754	2.22985	2.7451e-12	5.42732e-11	GTPBP4	10	988019	1019936	+	6540	protein_coding	GTP binding protein 4 [Source:HGNC Symbol;Acc:HGNC:21535]	-
ENSG00000168811	237.523	128.632	184.394	2.48985	0	0	183.516	0.829951	7.8748	2.75269e-12	5.43773e-11	IL12A	3	159988750	159996019	+	2040	protein_coding	interleukin 12A [Source:HGNC Symbol;Acc:HGNC:5969]	-
ENSG00000196116	329.001	235.213	255.693	1083.09	1033.66	1242.7	273.302	1119.82	-2.03412	2.83015e-12	5.58602e-11	TDRD7	9	97411950	97496125	+	4320	protein_coding	tudor domain containing 7 [Source:HGNC Symbol;Acc:HGNC:30831]	-
ENSG00000240024	26.4806	22.0513	32.7811	145.656	183.833	198.783	27.1043	176.091	-2.69743	2.8486e-12	5.61771e-11	LINC00888	3	183447608	183456013	+	2131	transcribed_unprocessed_pseudogene	long intergenic non-protein coding RNA 888 [Source:HGNC Symbol;Acc:HGNC:48575]	-
ENSG00000102024	3475.38	4696.92	3646.9	636.157	446.451	893.916	3939.73	658.841	2.58046	2.86825e-12	5.65168e-11	PLS3	X	115561174	115650861	+	4099	protein_coding	plastin 3 [Source:HGNC Symbol;Acc:HGNC:9091]	-
ENSG00000110203	413.258	122.201	116.373	4.97971	5.25236	0	217.277	3.41069	5.97716	2.91863e-12	5.74611e-11	FOLR3	11	72114869	72139892	+	1396	protein_coding	folate receptor 3 [Source:HGNC Symbol;Acc:HGNC:3795]	-
ENSG00000092439	1431.56	1060.3	1284.2	4922.44	6581.21	4662.27	1258.68	5388.64	-2.09795	2.94776e-12	5.79858e-11	TRPM7	15	50552473	50686815	-	12398	protein_coding	transient receptor potential cation channel subfamily M member 7 [Source:HGNC Symbol;Acc:HGNC:17994]	-
ENSG00000067842	6.41954	0	4.91716	88.3898	484.268	203.662	3.7789	258.773	-6.07739	2.98125e-12	5.85954e-11	ATP2B3	X	153517676	153582939	+	7534	protein_coding	ATPase plasma membrane Ca2+ transporting 3 [Source:HGNC Symbol;Acc:HGNC:816]	-
ENSG00000187210	755.901	320.662	186.852	9.95941	21.0094	26.8297	421.138	19.2662	4.44818	3.03482e-12	5.95981e-11	GCNT1	9	76419850	76651203	+	9251	protein_coding	glucosaminyl (N-acetyl) transferase 1, core 2 [Source:HGNC Symbol;Acc:HGNC:4203]	-
ENSG00000172667	1775.8	3418.86	4004.21	445.684	507.378	413.421	3066.29	455.494	2.75078	3.0835e-12	6.05032e-11	ZMAT3	3	179017223	179072279	-	9646	protein_coding	zinc finger matrin-type 3 [Source:HGNC Symbol;Acc:HGNC:29983]	-
ENSG00000119862	120.366	156.196	168.823	578.891	655.495	612.204	148.462	615.53	-2.05232	3.09602e-12	6.06981e-11	LGALSL	2	64453969	64461381	+	4003	protein_coding	galectin like [Source:HGNC Symbol;Acc:HGNC:25012]	-
ENSG00000120738	322.582	893.076	540.069	9710.43	3723.92	11678.2	585.242	8370.86	-3.83847	3.13531e-12	6.1417e-11	EGR1	5	138465490	138469315	+	3138	protein_coding	early growth response 1 [Source:HGNC Symbol;Acc:HGNC:3238]	zf-C2H2
ENSG00000167363	158.081	201.218	208.16	1137.86	800.46	774.402	189.153	904.242	-2.25727	3.15394e-12	6.17302e-11	FN3K	17	82735575	82751197	+	3872	protein_coding	fructosamine 3 kinase [Source:HGNC Symbol;Acc:HGNC:24822]	-
ENSG00000163093	107.527	134.145	95.0652	450.663	488.47	560.984	112.246	500.039	-2.15655	3.2464e-12	6.34522e-11	BBS5	2	169479178	169506655	+	4556	protein_coding	Bardet-Biedl syndrome 5 [Source:HGNC Symbol;Acc:HGNC:970]	-
ENSG00000172201	3095.82	6186.3	11857.7	699.649	313.041	329.273	7046.62	447.321	3.97784	3.24735e-12	6.34522e-11	ID4	6	19837386	19840684	+	2344	protein_coding	inhibitor of DNA binding 4, HLH protein [Source:HGNC Symbol;Acc:HGNC:5363]	bHLH
ENSG00000082074	0	0	0	34.8579	150.218	343.908	0	176.328	-10.147	3.26175e-12	6.36803e-11	FYB1	5	39105255	39274528	-	8850	protein_coding	FYN binding protein 1 [Source:HGNC Symbol;Acc:HGNC:4036]	-
ENSG00000131941	361.099	540.256	598.255	64.7362	54.6246	97.5624	499.87	72.3077	2.79133	3.34748e-12	6.52996e-11	RHPN2	19	32978593	33064888	-	4804	protein_coding	rhophilin Rho GTPase binding protein 2 [Source:HGNC Symbol;Acc:HGNC:19974]	-
ENSG00000088826	134.008	289.423	191.769	1393.07	1294.18	2370.77	205.067	1686.01	-3.04016	3.38083e-12	6.58952e-11	SMOX	20	4120980	4187747	+	2946	protein_coding	spermine oxidase [Source:HGNC Symbol;Acc:HGNC:15862]	-
ENSG00000246763	223.881	92.799	82.7723	4.97971	3.15142	4.87812	133.151	4.33642	4.95263	3.38463e-12	6.59143e-11	RGMB-AS1	5	98769618	98773469	-	2344	antisense	RGMB antisense RNA 1 [Source:HGNC Symbol;Acc:HGNC:48666]	-
ENSG00000184661	822.503	91.8802	154.891	2.48985	1.05047	6.09765	356.425	3.21266	6.81338	3.3991e-12	6.61411e-11	CDCA2	8	25458997	25507920	+	3908	protein_coding	cell division cycle associated 2 [Source:HGNC Symbol;Acc:HGNC:14623]	-
ENSG00000112320	101.91	141.496	39.3373	1354.48	945.425	920.746	94.2477	1073.55	-3.51104	3.41059e-12	6.62568e-11	SOBP	6	107489958	107660167	+	6904	protein_coding	sine oculis binding protein homolog [Source:HGNC Symbol;Acc:HGNC:29256]	-
ENSG00000180332	201.413	85.4486	114.734	1408.01	1182.83	809.768	133.865	1133.54	-3.08087	3.41071e-12	6.62568e-11	KCTD4	13	45192853	45194717	-	1865	protein_coding	potassium channel tetramerization domain containing 4 [Source:HGNC Symbol;Acc:HGNC:23227]	-
ENSG00000092529	1.60488	1.8376	2.45858	64.7362	81.9368	56.0984	1.96702	67.5905	-5.10297	3.60833e-12	7.00375e-11	CAPN3	15	42359500	42412318	+	4995	protein_coding	calpain 3 [Source:HGNC Symbol;Acc:HGNC:1480]	-
ENSG00000100842	27.283	3.67521	9.0148	414.561	273.123	251.223	13.3244	312.969	-4.54427	3.72714e-12	7.22837e-11	EFS	14	23356402	23365752	-	3237	protein_coding	embryonal Fyn-associated substrate [Source:HGNC Symbol;Acc:HGNC:16898]	-
ENSG00000245105	6.41954	7.35042	12.2929	148.146	76.6845	129.27	8.68762	118.034	-3.76024	3.78163e-12	7.32797e-11	A2M-AS1	12	9065177	9068684	+	2816	antisense	A2M antisense RNA 1 [Source:HGNC Symbol;Acc:HGNC:27057]	-
ENSG00000007944	105.922	24.8077	129.485	1495.16	1188.08	1324.41	86.7385	1335.88	-3.9432	3.78825e-12	7.33471e-11	MYLIP	6	16129125	16148248	+	3033	protein_coding	myosin regulatory light chain interacting protein [Source:HGNC Symbol;Acc:HGNC:21155]	-
ENSG00000145247	629.917	989.55	993.267	190.474	176.479	151.222	870.912	172.725	2.33388	3.81138e-12	7.37341e-11	OCIAD2	4	48885019	48906937	-	2483	protein_coding	OCIA domain containing 2 [Source:HGNC Symbol;Acc:HGNC:28685]	-
ENSG00000105649	17.6537	25.7265	22.9468	247.74	204.842	124.392	22.109	192.325	-3.12354	3.89184e-12	7.52283e-11	RAB3A	19	18196784	18204074	-	1818	protein_coding	RAB3A, member RAS oncogene family [Source:HGNC Symbol;Acc:HGNC:9777]	-
ENSG00000120756	364.309	399.679	327.811	2135.05	1279.48	2226.86	363.933	1880.46	-2.36932	3.93104e-12	7.59233e-11	PLS1	3	142596387	142713664	+	5294	protein_coding	plastin 1 [Source:HGNC Symbol;Acc:HGNC:9090]	-
ENSG00000226329	3.20977	9.18802	13.932	165.575	634.485	151.222	8.77659	317.094	-5.1778	3.99984e-12	7.71884e-11	AC005682.1	7	22863874	22881350	-	1467	unprocessed_pseudogene	solute carrier family 40 (iron-regulated transporter), member 1 (SLC40A1) pseudogene	-
ENSG00000244486	338.631	903.183	744.95	68.471	76.6845	40.2445	662.255	61.8	3.4199	4.06194e-12	7.83221e-11	SCARF2	22	20424815	20437826	-	3341	protein_coding	scavenger receptor class F member 2 [Source:HGNC Symbol;Acc:HGNC:19869]	-
ENSG00000281103	0	2.75641	0	113.288	117.653	73.1718	0.918802	101.371	-6.8871	4.0749e-12	7.85072e-11	TRG-AS1	7	38341577	38378804	+	4130	antisense	T cell receptor gamma locus antisense RNA 1 [Source:HGNC Symbol;Acc:HGNC:48974]	-
ENSG00000053328	3.20977	1.8376	1.63905	100.839	91.3911	47.5617	2.22881	79.9306	-5.15577	4.15085e-12	7.99048e-11	METTL24	6	110245928	110358272	-	1774	protein_coding	methyltransferase like 24 [Source:HGNC Symbol;Acc:HGNC:21566]	-
ENSG00000055070	2347.14	2150	2419.24	551.502	567.255	740.255	2305.46	619.671	1.89567	4.21297e-12	8.10339e-11	SZRD1	1	16352575	16398145	+	4747	protein_coding	SUZ RNA binding domain containing 1 [Source:HGNC Symbol;Acc:HGNC:30232]	-
ENSG00000151224	0	0	0	48.5521	95.593	209.759	0	117.968	-9.56702	4.24441e-12	8.15714e-11	MAT1A	10	80271820	80289684	-	3690	protein_coding	methionine adenosyltransferase 1A [Source:HGNC Symbol;Acc:HGNC:6903]	-
ENSG00000061273	2590.28	5659.82	3355.14	515.4	545.195	680.498	3868.42	580.364	2.73671	4.30292e-12	8.2628e-11	HDAC7	12	47782722	47833132	-	9928	protein_coding	histone deacetylase 7 [Source:HGNC Symbol;Acc:HGNC:14067]	-
ENSG00000109610	121.971	272.884	55.7279	2097.7	2175.53	2196.37	150.194	2156.53	-3.84501	4.39051e-12	8.42408e-11	SOD3	4	24789912	24800842	+	2128	protein_coding	superoxide dismutase 3 [Source:HGNC Symbol;Acc:HGNC:11181]	-
ENSG00000111961	605.844	543.012	454.018	4341.06	4155.67	2052.47	534.291	3516.4	-2.71843	4.48532e-12	8.59895e-11	SASH1	6	148272304	148552050	+	11143	protein_coding	SAM and SH3 domain containing 1 [Source:HGNC Symbol;Acc:HGNC:19182]	-
ENSG00000113328	3657.53	4191.58	5645.72	1141.6	983.242	843.915	4498.28	989.585	2.18452	4.48901e-12	8.59897e-11	CCNG1	5	163437569	163446151	+	3096	protein_coding	cyclin G1 [Source:HGNC Symbol;Acc:HGNC:1592]	-
ENSG00000120708	21913.1	39650.9	11329.1	117.023	1013.71	917.087	24297.7	682.605	5.15343	4.53072e-12	8.67176e-11	TGFBI	5	136028895	136063818	+	7810	protein_coding	transforming growth factor beta induced [Source:HGNC Symbol;Acc:HGNC:11771]	-
ENSG00000143499	413.258	359.252	590.06	27.3884	71.4321	51.2203	454.19	50.0136	3.17809	4.56289e-12	8.7262e-11	SMYD2	1	214281102	214337131	+	4889	protein_coding	SET and MYND domain containing 2 [Source:HGNC Symbol;Acc:HGNC:20982]	-
ENSG00000169918	4.01221	3.67521	6.55622	58.5115	109.249	89.0257	4.74788	85.5955	-4.16831	4.65663e-12	8.8982e-11	OTUD7A	15	31475398	31870789	-	14331	protein_coding	OTU deubiquitinase 7A [Source:HGNC Symbol;Acc:HGNC:20718]	-
ENSG00000105372	7368.83	8554.97	11859.4	1727.96	2162.92	2170.76	9261.06	2020.55	2.19638	4.68989e-12	8.95444e-11	RPS19	19	41859918	41872926	+	3799	protein_coding	ribosomal protein S19 [Source:HGNC Symbol;Acc:HGNC:10402]	-
ENSG00000183111	139.625	159.872	312.24	2732.61	2564.2	1169.53	203.912	2155.45	-3.40179	4.72789e-12	9.01962e-11	ARHGEF37	5	149551947	149634968	+	5324	protein_coding	Rho guanine nucleotide exchange factor 37 [Source:HGNC Symbol;Acc:HGNC:34430]	-
ENSG00000211459	6458.06	12043.7	11360.3	50036.1	70196.8	102926	9954	74386.3	-2.9017	4.84415e-12	9.23388e-11	MT-RNR1	MT	648	1601	+	954	Mt_rRNA	mitochondrially encoded 12S RNA [Source:HGNC Symbol;Acc:HGNC:7470]	-
ENSG00000198087	1835.99	2314.46	1353.04	400.866	391.826	393.908	1834.5	395.534	2.21345	4.87345e-12	9.27575e-11	CD2AP	6	47477789	47627263	+	6751	protein_coding	CD2 associated protein [Source:HGNC Symbol;Acc:HGNC:14258]	-
ENSG00000183454	540.846	33.9957	252.414	0	0	0	275.752	0	10.3257	4.87404e-12	9.27575e-11	GRIN2A	16	9753404	10182754	-	16696	protein_coding	glutamate ionotropic receptor NMDA type subunit 2A [Source:HGNC Symbol;Acc:HGNC:4585]	-
ENSG00000055813	554.488	73.5042	445.003	0	0	2.43906	357.665	0.81302	8.83122	4.88946e-12	9.2967e-11	CCDC85A	2	56184123	56386173	+	3982	protein_coding	coiled-coil domain containing 85A [Source:HGNC Symbol;Acc:HGNC:29400]	-
ENSG00000125484	1200.45	1030.9	949.013	253.965	289.93	308.541	1060.12	284.146	1.89938	4.89648e-12	9.2967e-11	GTF3C4	9	132670035	132694955	+	9043	protein_coding	general transcription factor IIIC subunit 4 [Source:HGNC Symbol;Acc:HGNC:4667]	-
ENSG00000167969	501.526	384.978	461.394	1522.55	1549.45	1625.63	449.3	1565.88	-1.80086	4.89698e-12	9.2967e-11	ECI1	16	2239395	2252300	-	3234	protein_coding	enoyl-CoA delta isomerase 1 [Source:HGNC Symbol;Acc:HGNC:2703]	-
ENSG00000163596	72.2198	83.611	60.645	296.293	330.899	340.249	72.1586	322.48	-2.16151	4.95104e-12	9.39172e-11	ICA1L	2	202773150	202871985	-	10598	protein_coding	islet cell autoantigen 1 like [Source:HGNC Symbol;Acc:HGNC:14442]	-
ENSG00000116191	1088.11	602.734	1263.71	52.2869	139.713	93.9039	984.852	95.3012	3.36688	4.97172e-12	9.4233e-11	RALGPS2	1	178725147	178921841	+	9178	protein_coding	Ral GEF with PH domain and SH3 binding motif 2 [Source:HGNC Symbol;Acc:HGNC:30279]	-
ENSG00000138653	0	0	0	234.046	40.9684	114.636	0	129.883	-9.70485	5.05001e-12	9.56394e-11	NDST4	4	114827763	115113876	-	3719	protein_coding	N-deacetylase and N-sulfotransferase 4 [Source:HGNC Symbol;Acc:HGNC:20779]	-
ENSG00000176014	6433.18	3872.75	4954.04	729.527	280.476	698.791	5086.66	569.598	3.15923	5.17218e-12	9.78739e-11	TUBB6	18	12307669	12344320	+	4117	protein_coding	tubulin beta 6 class V [Source:HGNC Symbol;Acc:HGNC:20776]	-
ENSG00000140090	0.802442	3.67521	0	105.819	87.1892	64.6351	1.49255	85.881	-5.90861	5.24289e-12	9.91317e-11	SLC24A4	14	92322581	92501483	+	14412	protein_coding	solute carrier family 24 member 4 [Source:HGNC Symbol;Acc:HGNC:10978]	-
ENSG00000151612	375.543	1115.43	994.087	0	27.3123	13.4148	828.352	13.5757	5.91903	5.43704e-12	1.0272e-10	ZNF827	4	145757627	145938635	-	8433	protein_coding	zinc finger protein 827 [Source:HGNC Symbol;Acc:HGNC:27193]	zf-C2H2
ENSG00000181790	14.444	16.5384	34.4201	675.995	195.388	298.785	21.8009	390.056	-4.1593	5.59515e-12	1.05621e-10	ADGRB1	8	142449430	142545009	+	7356	protein_coding	adhesion G protein-coupled receptor B1 [Source:HGNC Symbol;Acc:HGNC:943]	-
ENSG00000156531	1068.05	805.79	908.856	261.435	234.255	245.126	927.565	246.939	1.9098	5.60974e-12	1.05811e-10	PHF6	X	134373253	134428791	+	8016	protein_coding	PHD finger protein 6 [Source:HGNC Symbol;Acc:HGNC:18145]	-
ENSG00000073008	3552.41	2387.05	3319.09	433.234	303.587	654.888	3086.18	463.903	2.73448	5.67091e-12	1.06879e-10	PVR	19	44643798	44663583	+	3519	protein_coding	poliovirus receptor [Source:HGNC Symbol;Acc:HGNC:9705]	-
ENSG00000231672	3.20977	1.8376	0.819527	64.7362	135.511	62.1961	1.95563	87.4811	-5.47909	5.68895e-12	1.07133e-10	DIRC3	2	217284019	217756593	-	4665	lincRNA	disrupted in renal carcinoma 3 [Source:HGNC Symbol;Acc:HGNC:17805]	-
ENSG00000188549	4033.88	4242.11	6873.38	621.218	979.04	470.739	5049.79	690.332	2.87046	5.71473e-12	1.07532e-10	CCDC9B	15	40331452	40340967	-	7510	protein_coding	coiled-coil domain containing 9B [Source:HGNC Symbol;Acc:HGNC:33488]	-
ENSG00000244694	60.1832	332.606	245.039	0	1.05047	2.43906	212.609	1.16318	7.51163	5.77689e-12	1.08614e-10	PTCHD4	6	47878028	48068689	-	5177	protein_coding	patched domain containing 4 [Source:HGNC Symbol;Acc:HGNC:21345]	-
ENSG00000181234	0.802442	0	0	100.839	119.754	325.615	0.267481	182.069	-9.23109	5.80511e-12	1.09057e-10	TMEM132C	12	128267403	128707915	+	4947	protein_coding	transmembrane protein 132C [Source:HGNC Symbol;Acc:HGNC:25436]	-
ENSG00000267640	28.8879	45.0213	21.3077	241.516	373.968	214.637	31.739	276.707	-3.12888	5.83573e-12	1.09544e-10	AC016582.3	19	37817359	37832160	+	6985	transcribed_unprocessed_pseudogene	uncharacterized LOC644554 [Source:NCBI gene;Acc:644554]	-
ENSG00000275234	4.01221	11.9444	0.819527	206.658	127.107	148.783	5.59206	160.849	-4.86919	6.06384e-12	1.13735e-10	AC010503.4	19	6469465	6470152	+	688	antisense	novel transcript, antisense to DENND1C	-
ENSG00000167468	2402.51	2011.26	3449.39	13697.9	10828.3	13742.9	2621.05	12756.4	-2.28294	6.10691e-12	1.14424e-10	GPX4	19	1103926	1106791	+	2019	protein_coding	glutathione peroxidase 4 [Source:HGNC Symbol;Acc:HGNC:4556]	-
ENSG00000100593	2.40733	1.8376	2.45858	229.066	51.4731	84.1476	2.2345	121.562	-5.75837	6.11037e-12	1.14424e-10	ISM2	14	77474394	77498850	-	4131	protein_coding	isthmin 2 [Source:HGNC Symbol;Acc:HGNC:23176]	-
ENSG00000101204	5.6171	0	0	298.782	90.3406	187.808	1.87237	192.31	-6.64512	6.12986e-12	1.14697e-10	CHRNA4	20	63343223	63378401	-	11049	protein_coding	cholinergic receptor nicotinic alpha 4 subunit [Source:HGNC Symbol;Acc:HGNC:1958]	-
ENSG00000160213	1008.67	794.764	790.844	3722.33	2873.04	4150.06	864.759	3581.81	-2.05015	6.32515e-12	1.18256e-10	CSTB	21	43772511	43776445	-	3935	protein_coding	cystatin B [Source:HGNC Symbol;Acc:HGNC:2482]	-
ENSG00000056487	5.6171	0	0	192.964	111.35	114.636	1.87237	139.65	-6.17969	6.57427e-12	1.22816e-10	PHF21B	22	44881162	45009999	-	5753	protein_coding	PHD finger protein 21B [Source:HGNC Symbol;Acc:HGNC:25161]	-
ENSG00000177283	104.318	48.6965	80.3137	1157.78	788.905	6148.87	77.7759	2698.52	-5.116	6.61985e-12	1.23514e-10	FZD8	10	35638249	35642278	-	4030	protein_coding	frizzled class receptor 8 [Source:HGNC Symbol;Acc:HGNC:4046]	-
ENSG00000131653	2168.2	2013.1	2574.95	646.117	547.296	670.742	2252.08	621.385	1.85805	6.62218e-12	1.23514e-10	TRAF7	16	2155698	2178129	+	4489	protein_coding	TNF receptor associated factor 7 [Source:HGNC Symbol;Acc:HGNC:20456]	-
ENSG00000186481	30.4928	48.6965	18.8491	793.018	334.05	289.029	32.6795	472.032	-3.85517	6.83209e-12	1.27327e-10	ANKRD20A5P	18	14179097	14252140	+	6302	transcribed_unprocessed_pseudogene	ankyrin repeat domain 20 family member A5, pseudogene [Source:HGNC Symbol;Acc:HGNC:33833]	-
ENSG00000240935	0	0	0	194.209	63.0283	62.1961	0	106.478	-9.41825	7.33301e-12	1.36554e-10	PLGLA	2	106382171	106393031	+	991	transcribed_unprocessed_pseudogene	plasminogen-like A (pseudogene) [Source:HGNC Symbol;Acc:HGNC:9074]	-
ENSG00000204335	0.802442	0.918802	0	131.962	110.3	96.3429	0.573748	112.868	-7.64569	7.49678e-12	1.39493e-10	SP5	2	170715351	170718078	+	2060	protein_coding	Sp5 transcription factor [Source:HGNC Symbol;Acc:HGNC:14529]	zf-C2H2
ENSG00000163584	770.345	474.102	823.625	115.778	108.199	143.905	689.357	122.627	2.49196	7.5715e-12	1.40771e-10	RPL22L1	3	170864875	170870483	-	2326	protein_coding	ribosomal protein L22 like 1 [Source:HGNC Symbol;Acc:HGNC:27610]	-
ENSG00000187372	5.6171	3.67521	0.819527	61.0014	98.7444	125.612	3.37061	95.1191	-4.81803	7.59205e-12	1.41041e-10	PCDHB13	5	141213919	141218979	+	5061	protein_coding	protocadherin beta 13 [Source:HGNC Symbol;Acc:HGNC:8684]	-
ENSG00000138758	3616.61	2745.38	2035.71	403.356	583.012	564.643	2799.23	517.004	2.43652	7.61149e-12	1.4129e-10	2024-09-11	4	76949703	77040384	+	9787	protein_coding	septin 11 [Source:HGNC Symbol;Acc:HGNC:25589]	-
ENSG00000170289	16.0488	0	0.819527	5788.91	7009.8	10790.4	5.62279	7863.04	-10.4432	7.97418e-12	1.47905e-10	CNGB3	8	86553977	86743675	-	5025	protein_coding	cyclic nucleotide gated channel beta 3 [Source:HGNC Symbol;Acc:HGNC:2153]	-
ENSG00000101187	71.4174	8.26922	21.3077	1267.34	813.066	658.547	33.6648	912.982	-4.75753	8.07038e-12	1.49571e-10	SLCO4A1	20	62642445	62685785	+	4051	protein_coding	solute carrier organic anion transporter family member 4A1 [Source:HGNC Symbol;Acc:HGNC:10953]	-
ENSG00000140945	471.034	174.572	193.408	0	12.6057	3.65859	279.672	5.42142	5.65284	8.13361e-12	1.50623e-10	CDH13	16	82626803	83800640	+	11187	protein_coding	cadherin 13 [Source:HGNC Symbol;Acc:HGNC:1753]	-
ENSG00000106809	2.40733	0	1.63905	31.1232	660.747	221.955	1.34879	304.608	-7.7889	8.21134e-12	1.51866e-10	OGN	9	92383967	92404696	-	3321	protein_coding	osteoglycin [Source:HGNC Symbol;Acc:HGNC:8126]	-
ENSG00000276851	57.7759	260.021	278.639	0	1.05047	2.43906	198.812	1.16318	7.41496	8.2137e-12	1.51866e-10	AC002401.4	17	50094065	50094647	+	583	lincRNA	novel transcript	-
ENSG00000120254	1380.2	664.294	1074.4	74.6956	110.3	170.734	1039.63	118.576	3.13238	8.25927e-12	1.52588e-10	MTHFD1L	6	150865549	151101887	+	5021	protein_coding	methylenetetrahydrofolate dehydrogenase (NADP+ dependent) 1 like [Source:HGNC Symbol;Acc:HGNC:21055]	-
ENSG00000078725	80.2442	284.829	193.408	0	5.25236	0	186.16	1.75079	6.63769	8.27283e-12	1.52718e-10	BRINP1	9	119153458	119369467	-	3905	protein_coding	BMP/retinoic acid inducible neural specific 1 [Source:HGNC Symbol;Acc:HGNC:2687]	-
ENSG00000196616	0	0	0	47.3072	88.2397	123.173	0	86.2398	-9.11553	8.40423e-12	1.55021e-10	ADH1B	4	99304964	99352760	-	10777	protein_coding	alcohol dehydrogenase 1B (class I), beta polypeptide [Source:HGNC Symbol;Acc:HGNC:250]	-
ENSG00000188906	34.505	43.1837	31.9616	175.535	283.628	217.076	36.5501	225.413	-2.62784	8.64415e-12	1.59217e-10	LRRK2	12	40196744	40369285	+	13491	protein_coding	leucine rich repeat kinase 2 [Source:HGNC Symbol;Acc:HGNC:18618]	-
ENSG00000166821	66.6027	60.641	52.4498	248.985	284.678	257.321	59.8978	263.661	-2.13845	8.64532e-12	1.59217e-10	PEX11A	15	89677764	89690783	-	3171	protein_coding	peroxisomal biogenesis factor 11 alpha [Source:HGNC Symbol;Acc:HGNC:8852]	-
ENSG00000067836	133.205	208.568	149.154	654.831	962.233	974.405	163.643	863.823	-2.40133	8.76039e-12	1.61209e-10	ROGDI	16	4796968	4802950	-	3683	protein_coding	rogdi homolog [Source:HGNC Symbol;Acc:HGNC:29478]	-
ENSG00000167601	14775.4	5472.39	4195.16	297.537	630.283	691.474	8147.64	539.765	3.91584	8.77801e-12	1.61406e-10	AXL	19	41219203	41261766	+	5154	protein_coding	AXL receptor tyrosine kinase [Source:HGNC Symbol;Acc:HGNC:905]	-
ENSG00000169896	0.802442	1.8376	3.27811	34.8579	366.615	173.173	1.97272	191.549	-6.6034	9.16626e-12	1.68413e-10	ITGAM	16	31259967	31332892	+	5688	protein_coding	integrin subunit alpha M [Source:HGNC Symbol;Acc:HGNC:6149]	-
ENSG00000163624	41.727	62.4786	45.074	271.394	254.214	232.93	49.7599	252.846	-2.34814	9.19946e-12	1.6889e-10	CDS1	4	84582979	84651338	+	4461	protein_coding	CDP-diacylglycerol synthase 1 [Source:HGNC Symbol;Acc:HGNC:1800]	-
ENSG00000234553	0	0	0	186.739	184.883	29.2687	0	133.63	-9.74747	9.27138e-12	1.70077e-10	AC022431.1	5	56536583	56537826	-	536	sense_intronic	novel transcript	-
ENSG00000215218	8.02442	2.75641	4.09764	114.533	86.1387	67.0742	4.95949	89.2487	-4.15429	9.40225e-12	1.72343e-10	UBE2QL1	5	6448623	6494909	+	4317	protein_coding	ubiquitin conjugating enzyme E2 Q family like 1 [Source:HGNC Symbol;Acc:HGNC:37269]	-
ENSG00000077009	0.802442	0	0	176.78	288.88	68.2937	0.267481	177.984	-9.19967	9.42492e-12	1.72623e-10	NMRK2	19	3933103	3942416	+	1141	protein_coding	nicotinamide riboside kinase 2 [Source:HGNC Symbol;Acc:HGNC:17871]	-
ENSG00000125505	3487.41	5127.84	3501.02	856.509	705.917	1026.84	4038.76	863.091	2.2265	9.66053e-12	1.768e-10	MBOAT7	19	54173412	54189882	-	5292	protein_coding	membrane bound O-acyltransferase domain containing 7 [Source:HGNC Symbol;Acc:HGNC:15505]	-
ENSG00000147065	13195.4	17007	9706.48	1684.39	2161.87	2951.26	13303	2265.84	2.55362	9.7666e-12	1.78601e-10	MSN	X	65588377	65741931	+	5971	protein_coding	moesin [Source:HGNC Symbol;Acc:HGNC:7373]	-
ENSG00000171365	280.855	279.316	127.027	1803.9	1351.96	1551.24	229.066	1569.03	-2.77628	9.81689e-12	1.79381e-10	CLCN5	X	49922615	50099235	+	11438	protein_coding	chloride voltage-gated channel 5 [Source:HGNC Symbol;Acc:HGNC:2023]	-
ENSG00000067057	4403	8713.92	3354.33	710.853	286.779	495.129	5490.42	497.587	3.46429	9.89469e-12	1.80661e-10	PFKP	10	3066333	3137712	+	4836	protein_coding	phosphofructokinase, platelet [Source:HGNC Symbol;Acc:HGNC:8878]	-
ENSG00000166265	5.6171	5.51281	41.7959	705.873	507.378	515.861	17.6419	576.371	-5.02619	9.96131e-12	1.81736e-10	CYYR1	21	26466209	26573284	-	3266	protein_coding	cysteine and tyrosine rich 1 [Source:HGNC Symbol;Acc:HGNC:16274]	-
ENSG00000205476	5341.86	2218.91	4204.18	641.137	575.659	548.789	3921.65	588.528	2.73637	1.00735e-11	1.83639e-10	CCDC85C	14	99500180	99604026	-	17449	protein_coding	coiled-coil domain containing 85C [Source:HGNC Symbol;Acc:HGNC:35459]	-
ENSG00000112297	240.733	38.5897	18.8491	3575.43	5416.24	3803.72	99.3905	4265.13	-5.42246	1.01689e-11	1.85234e-10	CRYBG1	6	106360808	106571978	+	10374	protein_coding	crystallin beta-gamma domain containing 1 [Source:HGNC Symbol;Acc:HGNC:356]	-
ENSG00000157985	881.082	694.615	678.569	164.33	204.842	193.905	751.422	187.693	2.00063	1.037e-11	1.8875e-10	AGAP1	2	235494089	236131800	+	13910	protein_coding	ArfGAP with GTPase domain, ankyrin repeat and PH domain 1 [Source:HGNC Symbol;Acc:HGNC:16922]	-
ENSG00000166888	1502.17	2307.11	2108.64	267.659	394.978	450.007	1972.64	370.881	2.41079	1.05228e-11	1.91382e-10	STAT6	12	57095408	57132139	-	7298	protein_coding	signal transducer and activator of transcription 6 [Source:HGNC Symbol;Acc:HGNC:11368]	STAT
ENSG00000169684	77.8369	92.799	40.1568	871.449	888.7	391.469	70.2643	717.206	-3.3528	1.06014e-11	1.92663e-10	CHRNA5	15	78565520	78595269	+	3623	protein_coding	cholinergic receptor nicotinic alpha 5 subunit [Source:HGNC Symbol;Acc:HGNC:1959]	-
ENSG00000079101	3.20977	31.2393	25.4053	295.048	647.091	695.132	19.9515	545.757	-4.77833	1.06311e-11	1.93053e-10	CLUL1	18	596988	650334	+	3846	protein_coding	clusterin like 1 [Source:HGNC Symbol;Acc:HGNC:2096]	-
ENSG00000184640	8396.76	9521.55	9082.82	2210.99	1809.96	2792.73	9000.38	2271.23	1.98662	1.06525e-11	1.93141e-10	2024-09-09	17	77280569	77500596	+	12844	protein_coding	septin 9 [Source:HGNC Symbol;Acc:HGNC:7323]	-
ENSG00000008256	1935.49	1079.59	2175.85	293.803	328.798	253.662	1730.31	292.088	2.56633	1.06525e-11	1.93141e-10	CYTH3	7	6161776	6272644	-	5808	protein_coding	cytohesin 3 [Source:HGNC Symbol;Acc:HGNC:9504]	-
ENSG00000237973	398.814	960.148	451.56	3925.25	5823.82	4639.09	603.507	4796.06	-2.9908	1.0837e-11	1.96334e-10	MTCO1P12	1	631074	632616	+	1543	unprocessed_pseudogene	MT-CO1 pseudogene 12 [Source:HGNC Symbol;Acc:HGNC:52014]	-
ENSG00000110841	538.439	666.132	501.551	26.1435	90.3406	56.0984	568.707	57.5275	3.30013	1.08774e-11	1.96914e-10	PPFIBP1	12	27523431	27695564	+	11690	protein_coding	PPFIA binding protein 1 [Source:HGNC Symbol;Acc:HGNC:9249]	-
ENSG00000182957	305.731	126.795	178.657	1683.14	1240.61	1420.75	203.727	1448.17	-2.82858	1.09176e-11	1.97408e-10	SPATA13	13	23979805	24307074	+	9948	protein_coding	spermatogenesis associated 13 [Source:HGNC Symbol;Acc:HGNC:23222]	-
ENSG00000118898	830.528	839.785	1293.21	186.739	195.388	115.855	987.842	165.994	2.57248	1.09216e-11	1.97408e-10	PPL	16	4882507	4960741	-	7686	protein_coding	periplakin [Source:HGNC Symbol;Acc:HGNC:9273]	-
ENSG00000169126	136.415	69.829	163.905	3.73478	7.35331	8.53671	123.383	6.5416	4.23187	1.09516e-11	1.97796e-10	ARMC4	10	27812164	27999048	-	4773	protein_coding	armadillo repeat containing 4 [Source:HGNC Symbol;Acc:HGNC:25583]	-
ENSG00000160255	32.0977	17.4572	29.503	138.187	976.939	1009.77	26.3526	708.299	-4.74667	1.10362e-11	1.99171e-10	ITGB2	21	44885953	44931989	-	6797	protein_coding	integrin subunit beta 2 [Source:HGNC Symbol;Acc:HGNC:6155]	-
ENSG00000276043	1528.65	134.145	569.572	7.46956	9.45425	26.8297	744.123	14.5845	5.67608	1.11119e-11	2.00382e-10	UHRF1	19	4903080	4962154	+	5145	protein_coding	ubiquitin like with PHD and ring finger domains 1 [Source:HGNC Symbol;Acc:HGNC:12556]	-
ENSG00000099364	749.481	843.461	898.202	224.087	258.416	224.394	830.381	235.632	1.81653	1.119e-11	2.01635e-10	FBXL19	16	30923055	30948783	+	4340	protein_coding	F-box and leucine rich repeat protein 19 [Source:HGNC Symbol;Acc:HGNC:25300]	-
ENSG00000157388	41.727	198.461	39.3373	2816.02	1713.32	1641.49	93.1752	2056.94	-4.46637	1.12976e-11	2.03417e-10	CACNA1D	3	53328963	53813733	+	20588	protein_coding	calcium voltage-gated channel subunit alpha1 D [Source:HGNC Symbol;Acc:HGNC:1391]	-
ENSG00000113811	250.362	316.068	317.977	1660.73	1034.72	1342.7	294.802	1346.05	-2.1909	1.14632e-11	2.06241e-10	SELENOK	3	53884410	53891988	-	2165	protein_coding	selenoprotein K [Source:HGNC Symbol;Acc:HGNC:30394]	-
ENSG00000057704	138.823	178.248	86.0504	1761.57	1222.75	706.108	134.374	1230.14	-3.19518	1.16791e-11	2.09943e-10	TMCC3	12	94567124	94650562	-	6515	protein_coding	transmembrane and coiled-coil domain family 3 [Source:HGNC Symbol;Acc:HGNC:29199]	-
ENSG00000183386	218.264	505.341	310.601	23.6536	47.2713	31.7078	344.735	34.2109	3.3271	1.1687e-11	2.09943e-10	FHL3	1	37996770	38005606	-	2004	protein_coding	four and a half LIM domains 3 [Source:HGNC Symbol;Acc:HGNC:3704]	-
ENSG00000182256	1.60488	0	0.819527	69.7159	102.946	75.6109	0.808137	82.7577	-6.62593	1.18512e-11	2.12731e-10	GABRG3	15	26971282	27541991	+	12595	protein_coding	gamma-aminobutyric acid type A receptor gamma3 subunit [Source:HGNC Symbol;Acc:HGNC:4088]	-
ENSG00000213281	2347.14	1386.47	1452.2	256.455	293.082	381.713	1728.61	310.417	2.47749	1.18815e-11	2.1311e-10	NRAS	1	114704469	114716894	-	4449	protein_coding	NRAS proto-oncogene, GTPase [Source:HGNC Symbol;Acc:HGNC:7989]	-
ENSG00000183775	105.12	232.457	409.764	18.6739	9.45425	8.53671	249.114	12.2216	4.35525	1.19557e-11	2.14277e-10	KCTD16	5	144170832	144485686	+	14294	protein_coding	potassium channel tetramerization domain containing 16 [Source:HGNC Symbol;Acc:HGNC:29244]	-
ENSG00000167123	702.94	1730.1	842.474	67.226	144.965	108.538	1091.84	106.91	3.3504	1.23588e-11	2.21332e-10	CERCAM	9	128411751	128437351	+	6059	protein_coding	cerebral endothelial cell adhesion molecule [Source:HGNC Symbol;Acc:HGNC:23723]	-
ENSG00000155755	770.345	712.072	1063.75	150.636	189.085	204.881	848.721	181.534	2.22478	1.27363e-11	2.27918e-10	TMEM237	2	201620184	201643570	-	7647	protein_coding	transmembrane protein 237 [Source:HGNC Symbol;Acc:HGNC:14432]	-
ENSG00000073536	449.368	276.56	446.642	63.4913	67.2302	79.2695	390.857	69.997	2.482	1.30791e-11	2.33875e-10	NLE1	17	35128753	35142315	-	5463	protein_coding	notchless homolog 1 [Source:HGNC Symbol;Acc:HGNC:19889]	-
ENSG00000143469	207.833	197.543	175.379	1.24493	9.45425	18.293	193.585	9.66405	4.3217	1.32229e-11	2.36264e-10	SYT14	1	209938174	210171389	+	13926	protein_coding	synaptotagmin 14 [Source:HGNC Symbol;Acc:HGNC:23143]	-
ENSG00000066294	0	0	0	26.1435	172.277	215.857	0	138.093	-9.79486	1.36463e-11	2.43644e-10	CD84	1	160541095	160579516	-	9255	protein_coding	CD84 molecule [Source:HGNC Symbol;Acc:HGNC:1704]	-
ENSG00000149091	1137.06	1083.27	935.9	248.985	271.022	326.834	1052.08	282.28	1.89814	1.37649e-11	2.45573e-10	DGKZ	11	46332905	46380554	+	10787	protein_coding	diacylglycerol kinase zeta [Source:HGNC Symbol;Acc:HGNC:2857]	-
ENSG00000183114	152.464	129.551	159.808	0	0	1.21953	147.274	0.40651	8.45908	1.3973e-11	2.49097e-10	FAM43B	1	20552439	20555010	+	2572	protein_coding	family with sequence similarity 43 member B [Source:HGNC Symbol;Acc:HGNC:31791]	-
ENSG00000168078	1165.95	44.1025	213.077	0	2.10094	2.43906	474.376	1.51334	8.27274	1.41201e-11	2.51528e-10	PBK	8	27809620	27838095	-	2165	protein_coding	PDZ binding kinase [Source:HGNC Symbol;Acc:HGNC:18282]	-
ENSG00000231721	18.4562	13.782	16.3905	171.8	141.814	95.1234	16.2096	136.246	-3.06834	1.46246e-11	2.60315e-10	LINC-PINT	7	130938963	131110176	-	9030	processed_transcript	long intergenic non-protein coding RNA, p53 induced transcript [Source:HGNC Symbol;Acc:HGNC:26885]	-
ENSG00000087586	1917.84	162.628	471.228	18.6739	25.2113	19.5125	850.564	21.1326	5.32931	1.54878e-11	2.75471e-10	AURKA	20	56369389	56392337	-	2928	protein_coding	aurora kinase A [Source:HGNC Symbol;Acc:HGNC:11393]	-
ENSG00000117480	86.6638	33.9957	141.778	1623.38	1287.88	746.353	87.4792	1219.21	-3.79944	1.56132e-11	2.7749e-10	FAAH	1	46394265	46413848	+	2776	protein_coding	fatty acid amide hydrolase [Source:HGNC Symbol;Acc:HGNC:3553]	-
ENSG00000187672	69.01	133.226	156.53	0	5.25236	4.87812	119.589	3.37683	5.11719	1.59032e-11	2.82429e-10	ERC2	3	55508308	56468363	-	7933	protein_coding	ELKS/RAB6-interacting/CAST family member 2 [Source:HGNC Symbol;Acc:HGNC:31922]	-
ENSG00000155052	0.802442	0	0	271.394	168.076	63.4156	0.267481	167.628	-9.11215	1.61658e-11	2.86876e-10	CNTNAP5	2	124025287	124915287	+	5446	protein_coding	contactin associated protein like 5 [Source:HGNC Symbol;Acc:HGNC:18748]	-
ENSG00000084710	1531.86	616.516	406.486	13673	11441.7	7478.16	851.621	10864.3	-3.67313	1.62464e-11	2.88087e-10	EFR3B	2	25042130	25159137	+	10591	protein_coding	EFR3 homolog B [Source:HGNC Symbol;Acc:HGNC:29155]	-
ENSG00000165084	0	0.918802	2.45858	54.7768	84.0378	107.319	1.12579	82.0444	-6.18799	1.64507e-11	2.91488e-10	C8orf34	8	68330722	68819022	+	10499	protein_coding	chromosome 8 open reading frame 34 [Source:HGNC Symbol;Acc:HGNC:30905]	-
ENSG00000105609	0	0	0.819527	54.7768	182.782	420.738	0.273176	219.432	-9.50074	1.64748e-11	2.91696e-10	LILRB5	19	54249431	54257301	-	7017	protein_coding	leukocyte immunoglobulin like receptor B5 [Source:HGNC Symbol;Acc:HGNC:6609]	-
ENSG00000164924	17465.2	16254.5	13567.3	3479.57	3718.67	4918.37	15762.3	4038.87	1.96447	1.68012e-11	2.97249e-10	YWHAZ	8	100916525	100953388	-	8555	protein_coding	tyrosine 3-monooxygenase/tryptophan 5-monooxygenase activation protein zeta [Source:HGNC Symbol;Acc:HGNC:12855]	-
ENSG00000016402	10.4318	3.67521	16.3905	150.636	156.52	112.197	10.1658	139.784	-3.77059	1.69839e-11	3.00254e-10	IL20RA	6	136999971	137045180	-	4730	protein_coding	interleukin 20 receptor subunit alpha [Source:HGNC Symbol;Acc:HGNC:6003]	-
ENSG00000216775	458.997	433.675	188.491	3169.58	3487.57	2067.1	360.388	2908.09	-3.01263	1.73221e-11	3.06003e-10	AL109918.1	6	52664366	52669155	+	3821	transcribed_unprocessed_pseudogene	uncharacterized LOC730101 [Source:NCBI gene;Acc:730101]	-
ENSG00000168263	5.6171	0.918802	4.09764	62.2463	372.918	123.173	3.54451	186.112	-5.69827	1.74012e-11	3.07167e-10	KCNV2	9	2717502	2730037	+	2186	protein_coding	potassium voltage-gated channel modifier subfamily V member 2 [Source:HGNC Symbol;Acc:HGNC:19698]	-
ENSG00000185697	1772.6	327.094	1572.67	72.2057	80.8864	65.8547	1224.12	72.9823	4.06772	1.74879e-11	3.08466e-10	MYBL1	8	66562175	66614247	-	7239	protein_coding	MYB proto-oncogene like 1 [Source:HGNC Symbol;Acc:HGNC:7547]	MYB
ENSG00000105048	121.971	144.252	53.2693	0	0	0	106.497	0	8.95235	1.75336e-11	3.09038e-10	TNNT1	19	55132794	55149354	-	2171	protein_coding	troponin T1, slow skeletal type [Source:HGNC Symbol;Acc:HGNC:11948]	-
ENSG00000213553	1158.73	832.435	1471.87	204.168	158.621	252.443	1154.34	205.077	2.49384	1.76554e-11	3.1095e-10	RPLP0P6	2	38481851	38482804	+	954	processed_pseudogene	ribosomal protein lateral stalk subunit P0 pseudogene 6 [Source:HGNC Symbol;Acc:HGNC:36404]	-
ENSG00000132561	5174.95	4661.08	3505.12	46.0623	204.842	385.372	4447.05	212.092	4.38998	1.76824e-11	3.11192e-10	MATN2	8	97868840	98036716	+	6933	protein_coding	matrilin 2 [Source:HGNC Symbol;Acc:HGNC:6908]	-
ENSG00000111371	1172.37	2108.65	2459.4	8.71449	112.401	70.7328	1913.47	63.9493	4.90023	1.77324e-11	3.11836e-10	SLC38A1	12	46183063	46270017	-	10015	protein_coding	solute carrier family 38 member 1 [Source:HGNC Symbol;Acc:HGNC:13447]	-
ENSG00000170421	21052.1	39180.5	21411	3473.34	1672.35	4152.5	27214.5	3099.4	3.13439	1.78088e-11	3.12946e-10	KRT8	12	52897187	52949954	-	6881	protein_coding	keratin 8 [Source:HGNC Symbol;Acc:HGNC:6446]	-
ENSG00000140876	13.6415	6.43162	10.6539	123.248	85.0883	104.88	10.2423	104.405	-3.33924	1.78501e-11	3.13436e-10	NUDT7	16	77722492	77742260	+	1638	protein_coding	nudix hydrolase 7 [Source:HGNC Symbol;Acc:HGNC:8054]	-
ENSG00000133818	2325.48	2194.1	3913.24	506.685	452.754	607.326	2810.94	522.255	2.42847	1.80437e-11	3.16597e-10	RRAS2	11	14277926	14364506	-	3453	protein_coding	RAS related 2 [Source:HGNC Symbol;Acc:HGNC:17271]	-
ENSG00000197614	125.983	147.927	158.988	1.24493	12.6057	2.43906	144.3	5.42989	4.68552	1.81189e-11	3.17679e-10	MFAP5	12	8637346	8662888	-	3876	protein_coding	microfibril associated protein 5 [Source:HGNC Symbol;Acc:HGNC:29673]	-
ENSG00000215612	0	0.918802	0	173.045	136.561	75.6109	0.306267	128.406	-8.72776	1.82001e-11	3.18863e-10	HMX1	4	8846076	8871817	-	2144	protein_coding	H6 family homeobox 1 [Source:HGNC Symbol;Acc:HGNC:5017]	Homeobox
ENSG00000205403	4.01221	19.2948	0.819527	251.475	320.394	1698.81	8.0422	756.892	-6.56824	1.84576e-11	3.23132e-10	CFI	4	109740694	109802179	-	4875	protein_coding	complement factor I [Source:HGNC Symbol;Acc:HGNC:5394]	-
ENSG00000106683	1192.43	2618.59	1259.61	205.413	226.902	274.394	1690.21	235.57	2.84289	1.89234e-11	3.3104e-10	LIMK1	7	74082933	74122525	+	6902	protein_coding	LIM domain kinase 1 [Source:HGNC Symbol;Acc:HGNC:6613]	-
ENSG00000152223	3645.5	5137.02	2986.36	733.262	934.92	629.278	3922.96	765.82	2.35655	1.90264e-11	3.32592e-10	EPG5	18	45847609	45967339	-	13740	protein_coding	ectopic P-granules autophagy protein 5 homolog [Source:HGNC Symbol;Acc:HGNC:29331]	-
ENSG00000134460	0	0	0	39.8376	132.36	89.0257	0	87.0743	-9.13078	1.91866e-11	3.35142e-10	IL2RA	10	6010689	6062370	-	3962	protein_coding	interleukin 2 receptor subunit alpha [Source:HGNC Symbol;Acc:HGNC:6008]	-
ENSG00000268812	81.8491	249.914	135.222	0	0	3.65859	155.662	1.21953	7.0448	1.93205e-11	3.3714e-10	AC004264.1	22	30246205	30246998	+	794	antisense	uncharacterized LOC91370 [Source:NCBI gene;Acc:91370]	-
ENSG00000048162	354.68	233.376	336.006	56.0217	60.9274	63.4156	308.021	60.1216	2.35726	1.93298e-11	3.3714e-10	NOP16	5	176383938	176388975	-	2862	protein_coding	NOP16 nucleolar protein [Source:HGNC Symbol;Acc:HGNC:26934]	-
ENSG00000115884	954.906	364.765	331.909	1.24493	21.0094	23.1711	550.527	15.1418	5.17828	1.97056e-11	3.43438e-10	SDC1	2	20200797	20225433	-	3595	protein_coding	syndecan 1 [Source:HGNC Symbol;Acc:HGNC:10658]	-
ENSG00000139517	315.36	335.363	248.317	1218.78	1138.71	1740.27	299.68	1365.92	-2.18849	2.01794e-11	3.51434e-10	LNX2	13	27545911	27620404	-	4692	protein_coding	ligand of numb-protein X 2 [Source:HGNC Symbol;Acc:HGNC:20421]	-
ENSG00000109944	123.576	101.987	104.9	512.91	731.129	429.275	110.154	557.771	-2.34025	2.02278e-11	3.52015e-10	JHY	11	122882528	122959798	+	4680	protein_coding	junctional cadherin complex regulator [Source:HGNC Symbol;Acc:HGNC:26288]	-
ENSG00000131238	919.599	1011.6	682.666	3208.18	3175.58	3584.2	871.289	3322.65	-1.93123	2.02606e-11	3.52324e-10	PPT1	1	40071461	40097727	-	5088	protein_coding	palmitoyl-protein thioesterase 1 [Source:HGNC Symbol;Acc:HGNC:9325]	-
ENSG00000101265	74.6271	311.474	140.139	2212.23	2953.93	1670.76	175.413	2278.97	-3.70068	2.03469e-11	3.53396e-10	RASSF2	20	4780023	4823645	-	5759	protein_coding	Ras association domain family member 2 [Source:HGNC Symbol;Acc:HGNC:9883]	-
ENSG00000100241	3416	4929.37	3214.19	921.246	906.558	656.107	3853.19	827.97	2.21826	2.03525e-11	3.53396e-10	SBF1	22	50445000	50475024	-	9441	protein_coding	SET binding factor 1 [Source:HGNC Symbol;Acc:HGNC:10542]	-
ENSG00000141068	165.303	354.658	131.124	4165.52	2472.81	1471.97	217.028	2703.44	-3.63951	2.06004e-11	3.57435e-10	KSR1	17	27456470	27626438	+	12178	protein_coding	kinase suppressor of ras 1 [Source:HGNC Symbol;Acc:HGNC:6465]	-
ENSG00000130656	0	0	0	77.1854	44.1198	110.977	0	77.4275	-8.9582	2.10742e-11	3.65386e-10	HBZ	16	152687	154503	+	755	protein_coding	hemoglobin subunit zeta [Source:HGNC Symbol;Acc:HGNC:4835]	-
ENSG00000223392	0	0	0	46.0623	190.135	67.0742	0	101.091	-9.34634	2.19208e-11	3.79782e-10	CLDN10-AS1	13	95479444	95533910	-	895	antisense	CLDN10 antisense RNA 1 [Source:HGNC Symbol;Acc:HGNC:39907]	-
ENSG00000235162	2463.5	1766.86	956.388	33.613	50.4227	170.734	1728.91	84.9233	4.34854	2.21338e-11	3.83189e-10	C12orf75	12	105235290	105396097	+	2693	protein_coding	chromosome 12 open reading frame 75 [Source:HGNC Symbol;Acc:HGNC:35164]	-
ENSG00000185088	1676.3	2583.67	2932.27	338.62	372.918	551.228	2397.41	420.922	2.50999	2.28301e-11	3.94951e-10	RPS27L	15	63125872	63158021	-	9127	protein_coding	ribosomal protein S27 like [Source:HGNC Symbol;Acc:HGNC:18476]	-
ENSG00000107036	900.34	1471.92	1391.56	270.149	288.88	284.151	1254.61	281.06	2.15804	2.31504e-11	4.00195e-10	RIC1	9	5629025	5776557	+	8591	protein_coding	RIC1 homolog, RAB6A GEF complex partner 1 [Source:HGNC Symbol;Acc:HGNC:17686]	-
ENSG00000114346	2891.2	518.205	770.356	78.4304	51.4731	74.3914	1393.25	68.0983	4.3558	2.36081e-11	4.07807e-10	ECT2	3	172750682	172821474	+	5499	protein_coding	epithelial cell transforming 2 [Source:HGNC Symbol;Acc:HGNC:3155]	-
ENSG00000076043	522.39	793.845	836.737	149.391	125.006	165.856	717.658	146.751	2.29075	2.4168e-11	4.17169e-10	REXO2	11	114439386	114450279	+	3699	protein_coding	RNA exonuclease 2 [Source:HGNC Symbol;Acc:HGNC:17851]	-
ENSG00000278970	143.637	156.196	130.305	603.789	469.561	554.886	143.379	542.746	-1.92052	2.42618e-11	4.18481e-10	HEIH	5	180829954	180831605	-	1652	TEC	hepatocellular carcinoma up-regulated EZH2-associated long non-coding RNA [Source:HGNC Symbol;Acc:HGNC:45049]	-
ENSG00000111145	1614.51	2128.87	1527.6	65.9811	136.561	267.077	1756.99	156.54	3.48858	2.44553e-11	4.21507e-10	ELK3	12	96194382	96269835	+	4648	protein_coding	ELK3, ETS transcription factor [Source:HGNC Symbol;Acc:HGNC:3325]	ETS
ENSG00000121310	409.246	577.927	573.669	3581.65	3087.34	1901.25	520.28	2856.75	-2.45716	2.47725e-11	4.26659e-10	ECHDC2	1	52895910	52927212	-	11572	protein_coding	enoyl-CoA hydratase domain containing 2 [Source:HGNC Symbol;Acc:HGNC:23408]	-
ENSG00000172572	0.802442	0	0	433.234	167.025	52.4398	0.267481	217.566	-9.48816	2.49548e-11	4.29483e-10	PDE3A	12	20369245	20684381	+	8398	protein_coding	phosphodiesterase 3A [Source:HGNC Symbol;Acc:HGNC:8778]	-
ENSG00000118762	1375.39	2307.11	2470.06	250.23	401.28	391.469	2050.85	347.66	2.56001	2.50976e-11	4.31624e-10	PKD2	4	88007668	88077777	+	5498	protein_coding	polycystin 2, transient receptor potential cation channel [Source:HGNC Symbol;Acc:HGNC:9009]	-
ENSG00000068366	3836.48	4670.27	2313.53	444.439	562.003	732.938	3606.76	579.793	2.63705	2.54871e-11	4.38e-10	ACSL4	X	109624244	109733403	-	6415	protein_coding	acyl-CoA synthetase long chain family member 4 [Source:HGNC Symbol;Acc:HGNC:3571]	-
ENSG00000182902	5.6171	24.8077	19.6687	211.638	360.312	182.93	16.6978	251.626	-3.92052	2.55463e-11	4.38694e-10	SLC25A18	22	17563439	17590994	+	4741	protein_coding	solute carrier family 25 member 18 [Source:HGNC Symbol;Acc:HGNC:10988]	-
ENSG00000168140	1023.92	936.26	1011.3	12865.1	5075.88	32478.5	990.491	16806.5	-4.08471	2.57336e-11	4.41587e-10	VASN	16	4371848	4383528	+	2806	protein_coding	vasorin [Source:HGNC Symbol;Acc:HGNC:18517]	-
ENSG00000178498	308.94	380.384	419.598	1726.71	1525.29	1226.85	369.641	1492.95	-2.01408	2.61489e-11	4.48385e-10	DTX3	12	57604622	57609804	+	4087	protein_coding	deltex E3 ubiquitin ligase 3 [Source:HGNC Symbol;Acc:HGNC:24457]	-
ENSG00000043462	0	0	0	19.9188	179.631	264.638	0	154.729	-9.9588	2.61726e-11	4.48462e-10	LCP2	5	170246237	170298227	-	7244	protein_coding	lymphocyte cytosolic protein 2 [Source:HGNC Symbol;Acc:HGNC:6529]	-
ENSG00000189212	189.376	41.3461	153.252	0	0	0	127.991	0	9.21884	2.64822e-11	4.5335e-10	DPY19L2P1	7	35079989	35186041	-	8272	transcribed_unprocessed_pseudogene	DPY19L2 pseudogene 1 [Source:HGNC Symbol;Acc:HGNC:22305]	-
ENSG00000183496	162.896	226.025	206.521	21.1638	36.7665	17.0734	198.481	25.0012	2.97882	2.64966e-11	4.5335e-10	MEX3B	15	82041778	82046141	-	4364	protein_coding	mex-3 RNA binding family member B [Source:HGNC Symbol;Acc:HGNC:25297]	-
ENSG00000132824	2315.85	3288.39	3369.9	703.383	846.681	693.913	2991.38	747.992	1.99945	2.65701e-11	4.54276e-10	SERINC3	20	44496221	44522109	-	4683	protein_coding	serine incorporator 3 [Source:HGNC Symbol;Acc:HGNC:11699]	-
ENSG00000040731	59.3807	87.2862	140.959	0	0	0	95.8752	0	8.80133	2.68082e-11	4.5801e-10	CDH10	5	24487100	24644978	-	3660	protein_coding	cadherin 10 [Source:HGNC Symbol;Acc:HGNC:1749]	-
ENSG00000169679	2528.5	137.82	516.302	3.73478	12.6057	23.1711	1060.87	13.1705	6.33131	2.70324e-11	4.61505e-10	BUB1	2	110637698	110678114	-	6032	protein_coding	BUB1 mitotic checkpoint serine/threonine kinase [Source:HGNC Symbol;Acc:HGNC:1148]	-
ENSG00000014216	2794.91	3270.02	3342.03	942.409	1062.03	1001.23	3135.65	1001.89	1.64589	2.74722e-11	4.6867e-10	CAPN1	11	65180566	65212006	+	7553	protein_coding	calpain 1 [Source:HGNC Symbol;Acc:HGNC:1476]	-
ENSG00000033867	1549.52	2546.92	907.217	105.819	183.833	220.735	1667.88	170.129	3.29286	2.80018e-11	4.77358e-10	SLC4A7	3	27372721	27484420	-	9616	protein_coding	solute carrier family 4 member 7 [Source:HGNC Symbol;Acc:HGNC:11033]	-
ENSG00000166326	2547.75	2610.32	2305.33	700.894	856.135	792.695	2487.8	783.241	1.66708	2.89192e-11	4.92638e-10	TRIM44	11	35662805	35818007	+	13077	protein_coding	tripartite motif containing 44 [Source:HGNC Symbol;Acc:HGNC:19016]	-
ENSG00000155816	847.379	402.435	944.096	0	25.2113	2.43906	731.303	9.2168	6.2869	2.91022e-11	4.95394e-10	FMN2	1	240014348	240475189	+	9691	protein_coding	formin 2 [Source:HGNC Symbol;Acc:HGNC:14074]	-
ENSG00000103064	555.29	450.213	526.956	82.1651	132.36	115.855	510.82	110.127	2.21171	2.93492e-11	4.99235e-10	SLC7A6	16	68264516	68301823	+	7588	protein_coding	solute carrier family 7 member 6 [Source:HGNC Symbol;Acc:HGNC:11064]	-
ENSG00000178035	3347.79	1561.96	3217.46	366.008	449.602	482.934	2709.07	432.848	2.64584	2.95009e-11	5.01452e-10	IMPDH2	3	49024325	49029408	-	2773	protein_coding	inosine monophosphate dehydrogenase 2 [Source:HGNC Symbol;Acc:HGNC:6053]	-
ENSG00000166902	423.69	354.658	380.261	1171.48	1488.52	1317.09	386.203	1325.7	-1.77926	2.99348e-11	5.08456e-10	MRPL16	11	59806135	59810872	-	2271	protein_coding	mitochondrial ribosomal protein L16 [Source:HGNC Symbol;Acc:HGNC:14476]	-
ENSG00000134873	73.0223	54.2093	4.09764	1508.85	1265.82	1395.14	43.7764	1389.94	-4.98903	3.06234e-11	5.19776e-10	CLDN10	13	95433604	95579759	+	3380	protein_coding	claudin 10 [Source:HGNC Symbol;Acc:HGNC:2033]	-
ENSG00000166105	0	0.918802	0.819527	144.411	154.419	63.4156	0.579443	120.749	-7.74077	3.0804e-11	5.22461e-10	GLB1L3	11	134274245	134319564	+	8945	protein_coding	galactosidase beta 1 like 3 [Source:HGNC Symbol;Acc:HGNC:25147]	-
ENSG00000153790	56.9734	77.1794	104.9	621.218	796.258	371.957	79.6841	596.478	-2.90452	3.11387e-11	5.27756e-10	C7orf31	7	25134697	25180356	-	3837	protein_coding	chromosome 7 open reading frame 31 [Source:HGNC Symbol;Acc:HGNC:21722]	-
ENSG00000175792	1164.34	672.563	919.51	160.596	215.347	175.612	918.806	183.852	2.32048	3.12882e-11	5.29906e-10	RUVBL1	3	128064778	128153914	-	6860	protein_coding	RuvB like AAA ATPase 1 [Source:HGNC Symbol;Acc:HGNC:10474]	-
ENSG00000260466	0	0	0	56.0217	60.9274	67.0742	0	61.3411	-8.62377	3.19054e-11	5.39967e-10	AC126696.2	16	87836532	87837663	+	522	antisense	novel transcript, antisense to SLC7A5	-
ENSG00000118515	255.979	1015.28	167.184	8795.41	7969.93	12111.2	479.48	9625.5	-4.3277	3.2056e-11	5.42124e-10	SGK1	6	134169246	134318112	-	9992	protein_coding	serum/glucocorticoid regulated kinase 1 [Source:HGNC Symbol;Acc:HGNC:10810]	-
ENSG00000247131	0.802442	0	1.63905	65.9811	184.883	69.5132	0.813832	106.792	-6.99654	3.25742e-11	5.5049e-10	AC025263.1	12	69713633	69738568	-	2788	antisense	uncharacterized LOC101928002 [Source:NCBI gene;Acc:101928002]	-
ENSG00000187840	885.896	609.166	392.554	29.8782	74.5835	78.05	629.205	60.8372	3.36847	3.25987e-11	5.50506e-10	EIF4EBP1	8	38030341	38060365	+	1073	protein_coding	eukaryotic translation initiation factor 4E binding protein 1 [Source:HGNC Symbol;Acc:HGNC:3288]	-
ENSG00000177103	0	0	0	78.4304	161.773	37.8054	0	92.6695	-9.22067	3.26946e-11	5.51727e-10	DSCAML1	11	117427773	117817525	-	7035	protein_coding	DS cell adhesion molecule like 1 [Source:HGNC Symbol;Acc:HGNC:14656]	-
ENSG00000004776	661.213	676.239	2311.89	83.4101	79.8359	107.319	1216.45	90.1882	3.75405	3.3557e-11	5.65872e-10	HSPB6	19	35754569	35758079	-	1721	protein_coding	heat shock protein family B (small) member 6 [Source:HGNC Symbol;Acc:HGNC:26511]	-
ENSG00000188505	11.2342	0	3.27811	525.359	101.896	335.371	4.83743	320.875	-6.03391	3.39863e-11	5.72699e-10	NCCRP1	19	39196961	39201884	+	1978	protein_coding	non-specific cytotoxic cell receptor protein 1 homolog (zebrafish) [Source:HGNC Symbol;Acc:HGNC:33739]	-
ENSG00000272106	56.9734	33.9957	60.645	353.559	275.224	259.76	50.538	296.181	-2.54787	3.47812e-11	5.85598e-10	AL691432.2	1	1613758	1615795	-	2038	antisense	artifact	-
ENSG00000199846	2.40733	3.67521	0	83.4101	87.1892	53.6593	2.02751	74.7529	-5.2328	3.48019e-11	5.85598e-10	RNU1-72P	7	129484504	129484656	+	153	snRNA	RNA, U1 small nuclear 72, pseudogene [Source:HGNC Symbol;Acc:HGNC:48414]	-
ENSG00000173145	807.257	795.683	645.788	192.964	183.833	228.052	749.576	201.616	1.89495	3.5051e-11	5.89366e-10	NOC3L	10	94333226	94362959	-	4464	protein_coding	NOC3 like DNA replication regulator [Source:HGNC Symbol;Acc:HGNC:24034]	-
ENSG00000151640	78.6394	511.773	406.486	3.73478	12.6057	13.4148	332.299	9.91843	5.05972	3.54477e-11	5.95608e-10	DPYSL4	10	132186900	132205776	+	3176	protein_coding	dihydropyrimidinase like 4 [Source:HGNC Symbol;Acc:HGNC:3016]	-
ENSG00000163406	1.60488	5.51281	0	58.5115	222.7	131.709	2.37257	137.64	-5.89689	3.66347e-11	6.15111e-10	SLC15A2	3	121894089	121944102	+	6210	protein_coding	solute carrier family 15 member 2 [Source:HGNC Symbol;Acc:HGNC:10921]	-
ENSG00000169180	4097.27	2908.01	3265.82	908.796	927.567	1031.72	3423.7	956.029	1.84051	3.70069e-11	6.20914e-10	XPO6	16	28097979	28211920	-	7065	protein_coding	exportin 6 [Source:HGNC Symbol;Acc:HGNC:19733]	-
ENSG00000172380	8295.65	11740.5	8133.81	1048.23	1593.57	2171.98	9389.97	1604.59	2.54888	3.70365e-11	6.20965e-10	GNG12	1	67701466	67833467	-	4724	protein_coding	G protein subunit gamma 12 [Source:HGNC Symbol;Acc:HGNC:19663]	-
ENSG00000180537	203.018	290.342	129.485	19.9188	24.1609	9.75624	207.615	17.9453	3.52526	3.72638e-11	6.24328e-10	RNF182	6	13924446	13980302	+	4090	protein_coding	ring finger protein 182 [Source:HGNC Symbol;Acc:HGNC:28522]	-
ENSG00000075340	200.611	425.405	118.012	12.4493	17.858	18.293	248.009	16.2001	3.93328	3.73785e-11	6.25802e-10	ADD2	2	70607618	70768225	-	12673	protein_coding	adducin 2 [Source:HGNC Symbol;Acc:HGNC:244]	-
ENSG00000013297	194.191	1985.53	426.974	6.22463	30.4637	9.75624	868.899	15.4815	5.80106	3.76329e-11	6.29611e-10	CLDN11	3	170418865	170454733	+	3732	protein_coding	claudin 11 [Source:HGNC Symbol;Acc:HGNC:8514]	-
ENSG00000064651	537.636	441.025	598.255	2572.02	2049.47	4037.87	525.639	2886.45	-2.45693	3.78304e-11	6.32463e-10	SLC12A2	5	128083766	128189688	+	10664	protein_coding	solute carrier family 12 member 2 [Source:HGNC Symbol;Acc:HGNC:10911]	-
ENSG00000175166	12705.9	10936.5	7922.37	2635.51	2178.68	2742.72	10521.6	2518.97	2.06251	3.85102e-11	6.43368e-10	PSMD2	3	184298709	184309054	+	5453	protein_coding	proteasome 26S subunit, non-ATPase 2 [Source:HGNC Symbol;Acc:HGNC:9559]	-
ENSG00000118193	894.723	50.5341	164.725	0	1.05047	2.43906	369.994	1.16318	8.31179	3.87156e-11	6.46338e-10	KIF14	1	200551497	200620734	-	7277	protein_coding	kinesin family member 14 [Source:HGNC Symbol;Acc:HGNC:19181]	-
ENSG00000269293	29.6904	19.2948	24.5858	131.962	148.117	153.661	24.5237	144.58	-2.55588	3.90172e-11	6.50908e-10	ZSCAN16-AS1	6	28121795	28137293	-	2163	antisense	ZSCAN16 antisense RNA 1 [Source:HGNC Symbol;Acc:HGNC:48982]	-
ENSG00000013441	369.926	446.538	499.912	4271.34	2189.18	2002.47	438.792	2821	-2.68456	3.90463e-11	6.50929e-10	CLK1	2	200853009	200864744	-	5170	protein_coding	CDC like kinase 1 [Source:HGNC Symbol;Acc:HGNC:2068]	-
ENSG00000157445	12.0366	33.9957	5.73669	407.091	225.852	295.126	17.2563	309.356	-4.17288	3.96498e-11	6.60519e-10	CACNA2D3	3	54122547	55074557	+	4670	protein_coding	calcium voltage-gated channel auxiliary subunit alpha2delta 3 [Source:HGNC Symbol;Acc:HGNC:15460]	-
ENSG00000171817	7.22198	12.8632	5.73669	120.758	176.479	73.1718	8.6073	123.47	-3.8538	3.9712e-11	6.61084e-10	ZNF540	19	37551406	37614097	+	4304	protein_coding	zinc finger protein 540 [Source:HGNC Symbol;Acc:HGNC:25331]	zf-C2H2
ENSG00000143878	1893.76	1989.21	3131.41	21775	9484.71	20672.3	2338.13	17310.7	-2.8882	4.00243e-11	6.6545e-10	RHOB	2	20447074	20449445	+	2372	protein_coding	ras homolog family member B [Source:HGNC Symbol;Acc:HGNC:668]	-
ENSG00000138759	276.843	145.171	475.326	26.1435	28.3628	17.0734	299.113	23.8599	3.64596	4.00311e-11	6.6545e-10	FRAS1	4	78057570	78544269	+	18960	protein_coding	Fraser extracellular matrix complex subunit 1 [Source:HGNC Symbol;Acc:HGNC:19185]	-
ENSG00000245556	64.9978	59.7222	63.1036	226.577	316.192	340.249	62.6079	294.339	-2.23299	4.04678e-11	6.72231e-10	SCAMP1-AS1	5	78342365	78360507	-	1792	lincRNA	SCAMP1 antisense RNA 1 [Source:HGNC Symbol;Acc:HGNC:50544]	-
ENSG00000132507	7481.17	4610.55	5827.66	1221.27	1296.28	1609.78	5973.13	1375.78	2.1183	4.06727e-11	6.75155e-10	EIF5A	17	7306999	7312463	+	2815	protein_coding	eukaryotic translation initiation factor 5A [Source:HGNC Symbol;Acc:HGNC:3300]	-
ENSG00000110721	363.506	180.085	197.506	1730.45	1485.37	1259.78	247.033	1491.86	-2.59372	4.07989e-11	6.7677e-10	CHKA	11	68052859	68121444	-	3877	protein_coding	choline kinase alpha [Source:HGNC Symbol;Acc:HGNC:1937]	-
ENSG00000089154	4947.06	3117.5	3657.55	920.001	1009.5	735.377	3907.37	888.294	2.13697	4.08299e-11	6.76804e-10	GCN1	12	120127203	120194710	-	9654	protein_coding	GCN1, eIF2 alpha kinase activator homolog [Source:HGNC Symbol;Acc:HGNC:4199]	-
ENSG00000253778	4.81465	0	0	155.616	115.552	71.9523	1.60488	114.373	-6.11152	4.12688e-11	6.83595e-10	AC090572.2	8	86765935	86818558	+	761	lincRNA	novel transcript	-
ENSG00000189410	877.07	349.145	374.524	6.22463	3.15142	34.1469	533.579	14.5076	5.20908	4.13103e-11	6.83798e-10	SH2D5	1	20719732	20732837	-	4423	protein_coding	SH2 domain containing 5 [Source:HGNC Symbol;Acc:HGNC:28819]	-
ENSG00000168685	2981.07	961.067	2872.44	3.73478	60.9274	86.5867	2271.53	50.4163	5.49256	4.31395e-11	7.13571e-10	IL7R	5	35852695	35879603	+	6060	protein_coding	interleukin 7 receptor [Source:HGNC Symbol;Acc:HGNC:6024]	-
ENSG00000284526	4.01221	0.918802	2.45858	186.739	236.356	31.7078	2.4632	151.601	-5.92587	4.37515e-11	7.23182e-10	AC015802.6	17	76563710	76570544	-	5654	protein_coding	novel protein	-
ENSG00000050405	2299	1940.51	1240.76	92.1246	295.183	171.954	1826.76	186.42	3.29107	4.40477e-11	7.27564e-10	LIMA1	12	50175788	50283546	-	6317	protein_coding	LIM domain and actin binding 1 [Source:HGNC Symbol;Acc:HGNC:24636]	-
ENSG00000100146	128.391	16.5384	9.0148	2513.51	2089.39	1984.18	51.3147	2195.69	-5.4174	4.4887e-11	7.40905e-10	SOX10	22	37970686	37987422	-	3710	protein_coding	SRY-box 10 [Source:HGNC Symbol;Acc:HGNC:11190]	HMG
ENSG00000023892	0.802442	3.67521	1.63905	38.5927	110.3	136.587	2.0389	95.1599	-5.57481	4.6387e-11	7.65123e-10	DEF6	6	35297852	35321771	+	2545	protein_coding	DEF6, guanine nucleotide exchange factor [Source:HGNC Symbol;Acc:HGNC:2760]	-
ENSG00000226321	0	0	0	38.5927	175.429	68.2937	0	94.1051	-9.24308	4.67018e-11	7.69773e-10	CROCC2	2	240906330	240993311	+	5978	protein_coding	ciliary rootlet coiled-coil, rootletin family member 2 [Source:HGNC Symbol;Acc:HGNC:51677]	-
ENSG00000139641	3968.88	2647.07	2420.06	727.037	653.394	719.523	3012	699.985	2.10548	4.70127e-11	7.74352e-10	ESYT1	12	56118250	56144671	+	5493	protein_coding	extended synaptotagmin 1 [Source:HGNC Symbol;Acc:HGNC:29534]	-
ENSG00000124191	109.935	97.393	86.8699	0	0	3.65859	98.0659	1.21953	6.38448	4.84496e-11	7.97458e-10	TOX2	20	43914864	44069616	+	3223	protein_coding	TOX high mobility group box family member 2 [Source:HGNC Symbol;Acc:HGNC:16095]	HMG
ENSG00000183715	8.82687	0	0	9061.82	7799.76	5789.11	2.94229	7550.23	-11.3159	4.99207e-11	8.21093e-10	OPCML	11	132414977	133532519	-	7583	protein_coding	opioid binding protein/cell adhesion molecule like [Source:HGNC Symbol;Acc:HGNC:8143]	-
ENSG00000215915	3.20977	0	0.819527	77.1854	60.9274	64.6351	1.3431	67.5827	-5.6024	5.15673e-11	8.47581e-10	ATAD3C	1	1449689	1470158	+	3976	protein_coding	ATPase family, AAA domain containing 3C [Source:HGNC Symbol;Acc:HGNC:32151]	-
ENSG00000106536	0	0	0	98.3492	40.9684	68.2937	0	69.2038	-8.79589	5.19354e-11	8.52724e-10	POU6F2	7	38977998	39493095	+	8231	protein_coding	POU class 6 homeobox 2 [Source:HGNC Symbol;Acc:HGNC:21694]	Pou
ENSG00000151465	1087.31	832.435	1154.71	206.658	260.517	284.151	1024.82	250.442	2.03266	5.19531e-11	8.52724e-10	CDC123	10	12195965	12250589	+	2404	protein_coding	cell division cycle 123 [Source:HGNC Symbol;Acc:HGNC:16827]	-
ENSG00000145907	4837.12	3071.56	3543.64	968.553	963.283	996.356	3817.44	976.064	1.96762	5.26504e-11	8.63563e-10	G3BP1	5	151771045	151812785	+	12406	protein_coding	G3BP stress granule assembly factor 1 [Source:HGNC Symbol;Acc:HGNC:30292]	-
ENSG00000188803	0	0	0	239.026	109.249	24.3906	0	124.222	-9.64142	5.32635e-11	8.73007e-10	SHISA6	17	11241263	11564063	+	8527	protein_coding	shisa family member 6 [Source:HGNC Symbol;Acc:HGNC:34491]	-
ENSG00000153933	193.389	103.825	150.793	951.124	860.337	636.595	149.335	816.019	-2.44897	5.48344e-11	8.98124e-10	DGKE	17	56834099	56869567	+	10933	protein_coding	diacylglycerol kinase epsilon [Source:HGNC Symbol;Acc:HGNC:2852]	-
ENSG00000109265	84.2564	165.384	130.305	745.711	577.76	715.864	126.649	679.778	-2.42538	5.65335e-11	9.25306e-10	KIAA1211	4	56049073	56328625	+	6745	protein_coding	KIAA1211 [Source:HGNC Symbol;Acc:HGNC:29219]	-
ENSG00000165025	1.60488	0	1.63905	31.1232	149.167	239.028	1.08131	139.773	-6.97693	5.75016e-11	9.40493e-10	SYK	9	90801787	90898549	+	5210	protein_coding	spleen associated tyrosine kinase [Source:HGNC Symbol;Acc:HGNC:11491]	-
ENSG00000182010	305.731	72.5854	196.687	2.48985	11.5552	4.87812	191.667	6.30772	4.90198	5.83323e-11	9.53413e-10	RTKN2	10	62183035	62268707	-	9548	protein_coding	rhotekin 2 [Source:HGNC Symbol;Acc:HGNC:19364]	-
ENSG00000196781	1695.56	1787.99	2253.7	440.704	192.236	218.296	1912.42	283.745	2.75363	5.98675e-11	9.77821e-10	TLE1	9	81583683	81689305	-	4906	protein_coding	transducin like enhancer of split 1 [Source:HGNC Symbol;Acc:HGNC:11837]	-
ENSG00000165215	33.7026	37.6709	31.142	311.232	172.277	185.369	34.1718	222.959	-2.70607	5.99318e-11	9.78153e-10	CLDN3	7	73768997	73770270	-	1274	protein_coding	claudin 3 [Source:HGNC Symbol;Acc:HGNC:2045]	-
ENSG00000196943	838.552	689.102	765.439	209.148	232.154	169.515	764.364	203.606	1.90774	5.99974e-11	9.78153e-10	NOP9	14	24299862	24309124	+	6033	protein_coding	NOP9 nucleolar protein [Source:HGNC Symbol;Acc:HGNC:19826]	-
ENSG00000128609	695.718	611.004	822.805	2430.1	2234.35	2409.79	709.842	2358.08	-1.73182	6.00132e-11	9.78153e-10	NDUFA5	7	123536997	123558255	-	9851	protein_coding	NADH:ubiquinone oxidoreductase subunit A5 [Source:HGNC Symbol;Acc:HGNC:7688]	-
ENSG00000147408	27.283	33.9957	19.6687	169.31	146.016	226.833	26.9825	180.719	-2.74618	6.00808e-11	9.78573e-10	CSGALNACT1	8	19404161	19758029	-	6580	protein_coding	chondroitin sulfate N-acetylgalactosaminyltransferase 1 [Source:HGNC Symbol;Acc:HGNC:24290]	-
ENSG00000185915	12.8391	0.918802	1.63905	252.72	192.236	130.49	5.13231	191.815	-5.2056	6.06124e-11	9.86544e-10	KLHL34	X	21654690	21658330	-	3641	protein_coding	kelch like family member 34 [Source:HGNC Symbol;Acc:HGNC:26634]	-
ENSG00000140937	1706.79	5855.53	2688.87	8.71449	148.117	96.3429	3417.06	84.3913	5.33773	6.09619e-11	9.91542e-10	CDH11	16	64943753	65126112	-	13381	protein_coding	cadherin 11 [Source:HGNC Symbol;Acc:HGNC:1750]	-
ENSG00000271447	44.1343	10.1068	38.5178	338.62	338.252	369.518	30.9196	348.797	-3.49051	6.16831e-11	1.00258e-09	MMP28	17	35756249	35795707	-	2858	protein_coding	matrix metallopeptidase 28 [Source:HGNC Symbol;Acc:HGNC:14366]	-
ENSG00000166971	311.348	293.098	320.435	888.878	961.182	1039.04	308.294	963.033	-1.64313	6.17271e-11	1.00259e-09	AKTIP	16	53491040	53504411	-	5202	protein_coding	AKT interacting protein [Source:HGNC Symbol;Acc:HGNC:16710]	-
ENSG00000107731	391.592	1479.27	1297.31	68.471	108.199	95.1234	1056.06	90.5977	3.542	6.21022e-11	1.00799e-09	UNC5B	10	71212570	71302864	+	6841	protein_coding	unc-5 netrin receptor B [Source:HGNC Symbol;Acc:HGNC:12568]	-
ENSG00000124588	111.539	115.769	51.6302	598.81	777.35	530.496	92.9796	635.552	-2.77407	6.21813e-11	1.00857e-09	NQO2	6	2987987	3028869	+	11558	protein_coding	N-ribosyldihydronicotinamide:quinone reductase 2 [Source:HGNC Symbol;Acc:HGNC:7856]	-
ENSG00000204789	5.6171	24.8077	0.819527	344.845	480.066	357.322	10.4148	394.078	-5.25524	6.22894e-11	1.00952e-09	ZNF204P	6	27357825	27360221	-	2397	processed_pseudogene	zinc finger protein 204, pseudogene [Source:HGNC Symbol;Acc:HGNC:12995]	-
ENSG00000182557	13.6415	32.1581	13.1124	176.78	224.801	153.661	19.6373	185.08	-3.24564	6.23265e-11	1.00952e-09	SPNS3	17	4433688	4488208	+	2684	protein_coding	sphingolipid transporter 3 (putative) [Source:HGNC Symbol;Acc:HGNC:28433]	-
ENSG00000117399	2501.21	75.3418	484.341	6.22463	5.25236	19.5125	1020.3	10.3298	6.63043	6.25254e-11	1.01205e-09	CDC20	1	43358955	43363203	+	2038	protein_coding	cell division cycle 20 [Source:HGNC Symbol;Acc:HGNC:1723]	-
ENSG00000178026	53.7636	68.9102	72.1184	338.62	337.202	243.906	64.9307	306.576	-2.2403	6.32005e-11	1.02227e-09	LRRC75B	22	24585620	24593208	-	3422	protein_coding	leucine rich repeat containing 75B [Source:HGNC Symbol;Acc:HGNC:33155]	-
ENSG00000224310	0.802442	0.918802	0.819527	140.677	122.905	37.8054	0.846924	100.462	-6.8946	6.33017e-11	1.02319e-09	LINC01567	16	24661422	24671062	-	2907	lincRNA	long intergenic non-protein coding RNA 1567 [Source:HGNC Symbol;Acc:HGNC:51367]	-
ENSG00000179913	72.2198	68.9102	74.577	0	0	0	71.9023	0	8.38632	6.35654e-11	1.02675e-09	B3GNT3	19	17794828	17813082	+	2301	protein_coding	UDP-GlcNAc:betaGal beta-1,3-N-acetylglucosaminyltransferase 3 [Source:HGNC Symbol;Acc:HGNC:13528]	-
ENSG00000247271	57.7759	37.6709	46.7131	199.188	319.344	304.883	47.3866	274.471	-2.53259	6.49577e-11	1.04851e-09	ZBED5-AS1	11	10858259	10906802	+	1995	antisense	ZBED5 antisense RNA 1 [Source:HGNC Symbol;Acc:HGNC:48646]	-
ENSG00000146555	187.772	312.393	181.935	1029.55	1316.24	1052.45	227.366	1132.75	-2.3178	6.50269e-11	1.04891e-09	SDK1	7	3301448	4269000	+	12062	protein_coding	sidekick cell adhesion molecule 1 [Source:HGNC Symbol;Acc:HGNC:19307]	-
ENSG00000100055	0	0.918802	0	33.613	226.902	378.054	0.306267	212.857	-9.45704	6.53037e-11	1.05265e-09	CYTH4	22	37282027	37315345	+	6161	protein_coding	cytohesin 4 [Source:HGNC Symbol;Acc:HGNC:9505]	-
ENSG00000149571	239.128	148.846	327.811	21.1638	5.25236	21.9516	238.595	16.1226	3.90053	6.61492e-11	1.06554e-09	KIRREL3	11	126423359	127003460	-	6594	protein_coding	kirre like nephrin family adhesion molecule 3 [Source:HGNC Symbol;Acc:HGNC:23204]	-
ENSG00000165732	4231.28	2201.45	3011.76	511.665	587.214	715.864	3148.16	604.914	2.37977	6.76471e-11	1.08892e-09	DDX21	10	68956128	68985073	+	5020	protein_coding	DExD-box helicase 21 [Source:HGNC Symbol;Acc:HGNC:2744]	-
ENSG00000235437	166.106	183.76	163.905	1233.72	945.425	597.57	171.257	925.572	-2.43437	7.02862e-11	1.13062e-09	LINC01278	X	63343227	63561071	-	6379	processed_transcript	long intergenic non-protein coding RNA 1278 [Source:HGNC Symbol;Acc:HGNC:28090]	-
ENSG00000070018	730.223	701.046	597.435	2999.03	2036.87	2614.67	676.235	2550.19	-1.91492	7.09836e-11	1.14106e-09	LRP6	12	12116025	12267012	-	10337	protein_coding	LDL receptor related protein 6 [Source:HGNC Symbol;Acc:HGNC:6698]	-
ENSG00000132554	8.82687	3.67521	4.91716	83.4101	63.0283	86.5867	5.80641	77.675	-3.72832	7.12616e-11	1.14474e-09	RGS22	8	99960936	100131268	-	6363	protein_coding	regulator of G protein signaling 22 [Source:HGNC Symbol;Acc:HGNC:24499]	-
ENSG00000235545	2.40733	0	3.27811	84.655	160.722	47.5617	1.89515	97.6463	-5.65603	7.20379e-11	1.15641e-09	AC103923.1	1	62688482	62710694	+	1228	antisense	novel transcript	-
ENSG00000160179	28.8879	2.75641	46.7131	739.486	1116.65	503.666	26.1191	786.602	-4.90867	7.28457e-11	1.1683e-09	ABCG1	21	42199689	42297244	+	6121	protein_coding	ATP binding cassette subfamily G member 1 [Source:HGNC Symbol;Acc:HGNC:73]	-
ENSG00000130957	0	0	0	39.8376	174.378	58.5375	0	90.9178	-9.19347	7.28785e-11	1.1683e-09	FBP2	9	94558720	94593793	-	1305	protein_coding	fructose-bisphosphatase 2 [Source:HGNC Symbol;Acc:HGNC:3607]	-
ENSG00000203709	77.0345	162.628	90.148	978.512	675.454	602.448	109.937	752.138	-2.77592	7.43014e-11	1.18973e-09	MIR29B2CHG	1	207801518	207879096	-	16425	lincRNA	MIR29B2 and MIR29C host gene [Source:HGNC Symbol;Acc:HGNC:32018]	-
ENSG00000089157	27311.1	20051	35449.5	4768.07	4522.28	6925.71	27603.9	5405.36	2.35244	7.43167e-11	1.18973e-09	RPLP0	12	120196686	120201235	-	4001	protein_coding	ribosomal protein lateral stalk subunit P0 [Source:HGNC Symbol;Acc:HGNC:10371]	-
ENSG00000006453	309.743	543.012	180.296	26.1435	33.6151	40.2445	344.35	33.3344	3.36786	7.48238e-11	1.19703e-09	BAIAP2L1	7	98291651	98401068	-	4798	protein_coding	BAI1 associated protein 2 like 1 [Source:HGNC Symbol;Acc:HGNC:21649]	-
ENSG00000162618	119.564	451.132	30.3225	0	0	0	200.339	0	9.86402	7.55431e-11	1.20771e-09	ADGRL4	1	78889764	79006718	-	3677	protein_coding	adhesion G protein-coupled receptor L4 [Source:HGNC Symbol;Acc:HGNC:20822]	-
ENSG00000142327	1724.45	1708.97	1946.38	490.501	602.971	586.594	1793.27	560.022	1.67877	7.71351e-11	1.23232e-09	RNPEPL1	2	240565804	240581372	+	7867	protein_coding	arginyl aminopeptidase like 1 [Source:HGNC Symbol;Acc:HGNC:10079]	-
ENSG00000138193	881.884	532.905	751.507	4787.99	3754.39	2750.04	722.099	3764.14	-2.38184	7.78086e-11	1.24223e-09	PLCE1	10	94030812	94332823	+	12930	protein_coding	phospholipase C epsilon 1 [Source:HGNC Symbol;Acc:HGNC:17175]	-
ENSG00000259319	12.8391	11.9444	17.2101	79.6753	191.186	170.734	13.9979	147.199	-3.39369	7.9408e-11	1.2669e-09	AF111167.2	14	75423683	75427741	-	4059	antisense	uncharacterized LOC101928377 [Source:NCBI gene;Acc:101928377]	-
ENSG00000136160	3.20977	1.8376	0.819527	16.184	648.141	243.906	1.95563	302.744	-7.27104	7.96424e-11	1.26977e-09	EDNRB	13	77895481	77975529	-	5607	protein_coding	endothelin receptor type B [Source:HGNC Symbol;Acc:HGNC:3180]	-
ENSG00000184313	0	0.918802	0	390.907	114.501	53.6593	0.306267	186.356	-9.26456	8.06881e-11	1.28557e-09	MROH7	1	54641754	54710266	+	9088	protein_coding	maestro heat like repeat family member 7 [Source:HGNC Symbol;Acc:HGNC:24802]	-
ENSG00000128596	282.46	195.705	145.876	4135.65	5035.96	900.014	208.013	3357.21	-4.01245	8.09092e-11	1.28821e-09	CCDC136	7	128790757	128822132	+	6188	protein_coding	coiled-coil domain containing 136 [Source:HGNC Symbol;Acc:HGNC:22225]	-
ENSG00000151725	878.674	337.2	283.556	16.184	22.0599	51.2203	499.81	29.8214	4.06889	8.16405e-11	1.29881e-09	CENPU	4	184694618	184734133	-	2953	protein_coding	centromere protein U [Source:HGNC Symbol;Acc:HGNC:21348]	-
ENSG00000122877	4.01221	8.26922	0.819527	93.3695	114.501	754.889	4.36699	320.92	-6.21234	8.16858e-11	1.29881e-09	EGR2	10	62811996	62919900	-	3689	protein_coding	early growth response 2 [Source:HGNC Symbol;Acc:HGNC:3239]	zf-C2H2
ENSG00000170396	171.723	125.876	249.956	0	1.05047	10.9758	182.518	4.00875	5.528	8.26697e-11	1.31356e-09	ZNF804A	2	184598366	184939492	+	4694	protein_coding	zinc finger protein 804A [Source:HGNC Symbol;Acc:HGNC:21711]	-
ENSG00000152137	1511	3069.72	1620.21	19635	11561.5	11651.4	2066.97	14282.6	-2.78875	8.29027e-11	1.31637e-09	HSPB8	12	119178642	119221131	+	2860	protein_coding	heat shock protein family B (small) member 8 [Source:HGNC Symbol;Acc:HGNC:30171]	-
ENSG00000175063	1010.27	40.4273	252.414	1.24493	2.10094	7.31718	434.372	3.55435	6.94092	8.31505e-11	1.31941e-09	UBE2C	20	45812576	45816957	+	1286	protein_coding	ubiquitin conjugating enzyme E2 C [Source:HGNC Symbol;Acc:HGNC:15937]	-
ENSG00000118242	72.2198	128.632	85.2308	531.584	481.116	421.958	95.361	478.219	-2.32821	8.69722e-11	1.37911e-09	MREG	2	215942805	216034096	-	3056	protein_coding	melanoregulin [Source:HGNC Symbol;Acc:HGNC:25478]	-
ENSG00000269486	6.41954	4.59401	7.37575	92.1246	63.0283	65.8547	6.12977	73.6692	-3.57894	9.31145e-11	1.47551e-09	ERVK9-11	19	38935297	38938632	-	3336	lincRNA	endogenous retrovirus group K9, member 11 [Source:HGNC Symbol;Acc:HGNC:51160]	-
ENSG00000115159	951.697	929.828	706.433	141.922	210.094	223.174	862.652	191.73	2.16897	9.4811e-11	1.50138e-09	GPD2	2	156435290	156613735	+	7155	protein_coding	glycerol-3-phosphate dehydrogenase 2 [Source:HGNC Symbol;Acc:HGNC:4456]	-
ENSG00000162702	741.457	1468.25	811.332	175.535	181.732	182.93	1007.01	180.065	2.4832	9.62942e-11	1.52383e-09	ZNF281	1	200404940	200410056	-	4895	protein_coding	zinc finger protein 281 [Source:HGNC Symbol;Acc:HGNC:13075]	zf-C2H2
ENSG00000239881	0	0	0	65.9811	51.4731	50.0008	0	55.8183	-8.48701	9.75172e-11	1.54214e-09	RPS27P25	12	120369440	120371688	+	498	transcribed_processed_pseudogene	ribosomal protein S27 pseudogene 25 [Source:HGNC Symbol;Acc:HGNC:36020]	-
ENSG00000197448	710.161	685.427	955.569	2895.7	2546.34	3097.61	783.719	2846.55	-1.86064	9.86332e-11	1.55874e-09	GSTK1	7	143244093	143270854	+	4228	protein_coding	glutathione S-transferase kappa 1 [Source:HGNC Symbol;Acc:HGNC:16906]	-
ENSG00000188833	0	5.51281	0.819527	93.3695	149.167	67.0742	2.11078	103.204	-5.66787	1.0003e-10	1.57975e-09	ENTPD8	9	137434364	137441816	-	2836	protein_coding	ectonucleoside triphosphate diphosphohydrolase 8 [Source:HGNC Symbol;Acc:HGNC:24860]	-
ENSG00000184995	58.5783	111.175	64.7427	0	0	0	78.1653	0	8.50554	1.00403e-10	1.58456e-09	IFNE	9	21480839	21482313	-	1475	protein_coding	interferon epsilon [Source:HGNC Symbol;Acc:HGNC:18163]	-
ENSG00000165322	474.243	560.469	407.305	1520.06	1714.37	1897.59	480.673	1710.67	-1.83174	1.04461e-10	1.64749e-09	ARHGAP12	10	31805404	31928876	-	5938	protein_coding	Rho GTPase activating protein 12 [Source:HGNC Symbol;Acc:HGNC:16348]	-
ENSG00000148218	640.349	893.995	776.092	2764.98	2409.78	2890.29	770.145	2688.35	-1.80367	1.05846e-10	1.66751e-09	ALAD	9	113386317	113401333	-	4983	protein_coding	aminolevulinate dehydratase [Source:HGNC Symbol;Acc:HGNC:395]	-
ENSG00000256783	0	0	0	117.023	65.1293	35.3664	0	72.5063	-8.86439	1.05872e-10	1.66751e-09	AC079031.1	12	132457160	132460024	+	1035	lincRNA	novel transcript	-
ENSG00000198225	182.154	186.517	176.198	21.1638	37.817	35.3664	181.623	31.449	2.52462	1.08128e-10	1.70189e-09	FKBP1C	6	63211446	63213024	+	1579	protein_coding	FK506 binding protein 1C [Source:HGNC Symbol;Acc:HGNC:21376]	-
ENSG00000196961	3143.97	4408.41	3473.98	1032.04	1081.99	1121.97	3675.45	1078.67	1.76861	1.09997e-10	1.73014e-09	AP2A1	19	49766968	49807113	+	8746	protein_coding	adaptor related protein complex 2 subunit alpha 1 [Source:HGNC Symbol;Acc:HGNC:561]	-
ENSG00000163814	767.937	7370.63	350.758	7.46956	47.2713	40.2445	2829.78	31.6618	6.47966	1.10837e-10	1.74218e-09	CDCP1	3	45082278	45146422	-	6507	protein_coding	CUB domain containing protein 1 [Source:HGNC Symbol;Acc:HGNC:24357]	-
ENSG00000147443	0	0	0	27.3884	90.3406	134.148	0	83.9591	-9.07696	1.12159e-10	1.76178e-09	DOK2	8	21908873	21913860	-	2211	protein_coding	docking protein 2 [Source:HGNC Symbol;Acc:HGNC:2991]	-
ENSG00000141736	1166.75	1580.34	1453.84	144.411	330.899	228.052	1400.31	234.454	2.57693	1.12262e-10	1.76221e-09	ERBB2	17	39687914	39730426	+	10321	protein_coding	erb-b2 receptor tyrosine kinase 2 [Source:HGNC Symbol;Acc:HGNC:3430]	-
ENSG00000107438	1003.05	2917.2	2204.53	239.026	84.0378	58.5375	2041.59	127.2	4.00554	1.15848e-10	1.81729e-09	PDLIM1	10	95237572	95291024	-	2239	protein_coding	PDZ and LIM domain 1 [Source:HGNC Symbol;Acc:HGNC:2067]	-
ENSG00000259207	69.8125	538.418	139.32	0	1.05047	0	249.183	0.350157	9.21695	1.16833e-10	1.8315e-09	ITGB3	17	47253846	47311816	+	4394	protein_coding	integrin subunit beta 3 [Source:HGNC Symbol;Acc:HGNC:6156]	-
ENSG00000167619	3.20977	0	0	90.8796	53.5741	107.319	1.06992	83.9241	-6.23896	1.1784e-10	1.84606e-09	TMEM145	19	42313325	42325062	+	2640	protein_coding	transmembrane protein 145 [Source:HGNC Symbol;Acc:HGNC:26912]	-
ENSG00000233251	450.17	56.0469	391.734	6.22463	10.5047	1.21953	299.317	5.98296	5.62917	1.18542e-10	1.8558e-09	AC007743.1	2	56173534	56185770	-	3713	antisense	uncharacterized LOC100129434 [Source:NCBI gene;Acc:100129434]	-
ENSG00000186818	0	0	0	21.1638	134.46	142.685	0	99.4364	-9.3214	1.19859e-10	1.87516e-09	LILRB4	19	54643889	54670359	+	6328	protein_coding	leukocyte immunoglobulin like receptor B4 [Source:HGNC Symbol;Acc:HGNC:6608]	-
ENSG00000153291	70.6149	80.8546	72.1184	761.895	539.943	291.468	74.5293	531.102	-2.83347	1.21977e-10	1.90703e-09	SLC25A27	6	46652915	46678193	+	3288	protein_coding	solute carrier family 25 member 27 [Source:HGNC Symbol;Acc:HGNC:21065]	-
ENSG00000023608	308.138	278.397	171.281	38.5927	45.1703	42.6836	252.605	42.1489	2.58192	1.22489e-10	1.91375e-09	SNAPC1	14	61762357	61796428	+	2656	protein_coding	small nuclear RNA activating complex polypeptide 1 [Source:HGNC Symbol;Acc:HGNC:11134]	-
ENSG00000204136	0	0	0	16.184	149.167	215.857	0	127.069	-9.67473	1.22617e-10	1.91447e-09	GGTA1P	9	121444991	121500027	-	4501	transcribed_unitary_pseudogene	glycoprotein, alpha-galactosyltransferase 1 pseudogene [Source:HGNC Symbol;Acc:HGNC:4253]	-
ENSG00000279095	366.716	345.47	479.423	39.8376	27.3123	78.05	397.203	48.4	3.04095	1.22786e-10	1.91584e-09	AC243964.3	19	44664131	44666158	+	2028	TEC	TEC	-
ENSG00000130592	0	0	0	17.429	168.076	162.198	0	115.901	-9.54238	1.24331e-10	1.93865e-09	LSP1	11	1852970	1892267	+	5399	protein_coding	lymphocyte specific protein 1 [Source:HGNC Symbol;Acc:HGNC:6707]	-
ENSG00000231584	14.444	49.6153	27.0444	542.788	365.564	220.735	30.3679	376.362	-3.6361	1.2464e-10	1.94218e-09	FAHD2CP	2	96010551	96023380	+	2140	transcribed_unprocessed_pseudogene	fumarylacetoacetate hydrolase domain containing 2C, pseudogene [Source:HGNC Symbol;Acc:HGNC:44135]	-
ENSG00000171889	52.1588	146.09	68.0208	0	0	0	88.7564	0	8.68877	1.2476e-10	1.94276e-09	MIR31HG	9	21455642	21559669	-	745	sense_overlapping	MIR31 host gene [Source:HGNC Symbol;Acc:HGNC:37187]	-
ENSG00000280143	42.5294	367.521	151.613	2.48985	2.10094	0	187.221	1.53027	6.92125	1.26198e-10	1.96341e-09	AP000892.3	11	117204967	117210292	+	5326	TEC	novel transcript	-
ENSG00000136634	0	0	0	21.1638	198.539	106.099	0	108.601	-9.44911	1.26255e-10	1.96341e-09	IL10	1	206767602	206772494	-	2155	protein_coding	interleukin 10 [Source:HGNC Symbol;Acc:HGNC:5962]	-
ENSG00000226083	0	0	0	94.6144	61.9779	36.5859	0	64.3927	-8.69336	1.2865e-10	1.99932e-09	SLC39A12-AS1	10	18001786	18010562	-	2581	antisense	SLC39A12 antisense RNA 1 [Source:HGNC Symbol;Acc:HGNC:44881]	-
ENSG00000149256	476.651	2044.34	993.267	9.95941	79.8359	20.732	1171.42	36.8424	4.9844	1.31524e-10	2.04265e-09	TENM4	11	78652831	79440948	-	16330	protein_coding	teneurin transmembrane protein 4 [Source:HGNC Symbol;Acc:HGNC:29945]	-
ENSG00000187583	78.6394	75.3418	110.636	2.48985	0	1.21953	88.2058	1.23646	6.2291	1.31762e-10	2.04498e-09	PLEKHN1	1	966497	975865	+	2833	protein_coding	pleckstrin homology domain containing N1 [Source:HGNC Symbol;Acc:HGNC:25284]	-
ENSG00000226886	1.60488	0	0	79.6753	106.098	81.7086	0.534962	89.1605	-7.31633	1.32274e-10	2.05156e-09	AC093787.1	2	132037787	132037993	-	207	processed_pseudogene	pseudogene similar to part of kinase suppressor of ras 1 (KSR1)	-
ENSG00000005448	446.158	422.649	438.447	84.655	67.2302	121.953	435.751	91.2794	2.2576	1.33865e-10	2.07486e-09	WDR54	2	74421678	74425755	+	2860	protein_coding	WD repeat domain 54 [Source:HGNC Symbol;Acc:HGNC:25770]	-
ENSG00000280182	0	0	0	94.6144	40.9684	52.4398	0	62.6742	-8.65303	1.38289e-10	2.14202e-09	AC131888.1	16	81261924	81264091	-	2168	TEC	novel transcript	-
ENSG00000051341	568.129	47.7777	134.402	0	2.10094	1.21953	250.103	1.10683	7.77238	1.38748e-10	2.1477e-09	POLQ	3	121431427	121546641	-	9400	protein_coding	DNA polymerase theta [Source:HGNC Symbol;Acc:HGNC:9186]	-
ENSG00000134042	5.6171	0	0	79.6753	488.47	152.441	1.87237	240.195	-6.97301	1.40309e-10	2.17042e-09	MRO	18	50795120	50825402	-	5525	protein_coding	maestro [Source:HGNC Symbol;Acc:HGNC:24121]	-
ENSG00000144824	4935.82	6313.09	6400.51	1619.65	902.356	864.647	5883.14	1128.88	2.38187	1.43153e-10	2.21296e-09	PHLDB2	3	111732497	111976517	+	12309	protein_coding	pleckstrin homology like domain family B member 2 [Source:HGNC Symbol;Acc:HGNC:29573]	-
ENSG00000123338	0.802442	0	0	24.8985	308.839	291.468	0.267481	208.402	-9.4268	1.45616e-10	2.24955e-09	NCKAP1L	12	54497711	54548238	+	10596	protein_coding	NCK associated protein 1 like [Source:HGNC Symbol;Acc:HGNC:4862]	-
ENSG00000275302	0	0	0	24.8985	73.5331	264.638	0	121.023	-9.60379	1.47113e-10	2.27118e-09	CCL4	17	36103590	36105621	+	2032	protein_coding	C-C motif chemokine ligand 4 [Source:HGNC Symbol;Acc:HGNC:10630]	-
ENSG00000145014	146.847	216.837	148.334	8.71449	26.2618	18.293	170.673	17.7564	3.25252	1.47768e-10	2.27979e-09	TMEM44	3	194587673	194633689	-	4561	protein_coding	transmembrane protein 44 [Source:HGNC Symbol;Acc:HGNC:25120]	-
ENSG00000181035	113.144	222.35	121.29	1779	1042.07	789.036	152.262	1203.37	-2.98336	1.48309e-10	2.28661e-09	SLC25A42	19	19063999	19112888	+	4519	protein_coding	solute carrier family 25 member 42 [Source:HGNC Symbol;Acc:HGNC:28380]	-
ENSG00000164818	1222.12	901.345	1039.98	298.782	324.596	302.444	1054.48	308.607	1.77257	1.49285e-10	2.30015e-09	DNAAF5	7	726701	786475	+	7137	protein_coding	dynein axonemal assembly factor 5 [Source:HGNC Symbol;Acc:HGNC:26013]	-
ENSG00000177106	754.296	1246.81	1108.82	244.006	255.265	196.344	1036.64	231.872	2.15999	1.49796e-10	2.30651e-09	EPS8L2	11	694438	727727	+	5693	protein_coding	EPS8 like 2 [Source:HGNC Symbol;Acc:HGNC:21296]	-
ENSG00000172260	740.654	584.358	2313.53	13.6942	84.0378	18.293	1212.85	38.675	4.96495	1.51876e-10	2.337e-09	NEGR1	1	71395940	72282734	-	13406	protein_coding	neuronal growth regulator 1 [Source:HGNC Symbol;Acc:HGNC:17302]	-
ENSG00000149534	0	0	0	21.1638	167.025	108.538	0	98.909	-9.31423	1.52194e-10	2.34034e-09	MS4A2	11	60088261	60098466	+	4453	protein_coding	membrane spanning 4-domains A2 [Source:HGNC Symbol;Acc:HGNC:7316]	-
ENSG00000170214	84.2564	70.7478	85.2308	6.22463	3.15142	8.53671	80.0784	5.97092	3.76591	1.52711e-10	2.34675e-09	ADRA1B	5	159865080	159972544	+	2687	protein_coding	adrenoceptor alpha 1B [Source:HGNC Symbol;Acc:HGNC:278]	-
ENSG00000123977	71.4174	96.4742	50.8107	0	0	0	72.9008	0	8.40521	1.53862e-10	2.36288e-09	DAW1	2	227871054	227924344	+	2933	protein_coding	dynein assembly factor with WD repeats 1 [Source:HGNC Symbol;Acc:HGNC:26383]	-
ENSG00000099365	118.761	219.594	100.802	7.46956	15.7571	13.4148	146.386	12.2138	3.57358	1.54083e-10	2.36473e-09	STX1B	16	30989256	31010661	-	5229	protein_coding	syntaxin 1B [Source:HGNC Symbol;Acc:HGNC:18539]	-
ENSG00000184160	78.6394	18.376	148.334	1297.21	1955.98	1200.02	81.7833	1484.4	-4.18056	1.55819e-10	2.38981e-09	ADRA2C	4	3766348	3768526	+	2179	protein_coding	adrenoceptor alpha 2C [Source:HGNC Symbol;Acc:HGNC:283]	-
ENSG00000177697	4154.24	7362.36	5949.77	1091.8	838.277	1421.97	5822.13	1117.35	2.38162	1.56573e-10	2.39979e-09	CD151	11	832843	839831	+	3938	protein_coding	CD151 molecule (Raph blood group) [Source:HGNC Symbol;Acc:HGNC:1630]	-
ENSG00000071539	1015.89	107.5	263.888	4.97971	11.5552	18.293	462.427	11.6093	5.31507	1.57979e-10	2.41976e-09	TRIP13	5	892643	919357	+	3560	protein_coding	thyroid hormone receptor interactor 13 [Source:HGNC Symbol;Acc:HGNC:12307]	-
ENSG00000214517	1604.08	4056.51	2222.56	460.623	351.908	347.566	2627.72	386.699	2.76463	1.59214e-10	2.43708e-09	PPME1	11	74171099	74254703	+	7917	protein_coding	protein phosphatase methylesterase 1 [Source:HGNC Symbol;Acc:HGNC:30178]	-
ENSG00000198382	281.657	351.901	303.225	1385.6	951.728	1193.92	312.261	1177.08	-1.91449	1.61748e-10	2.47425e-09	UVRAG	11	75815167	76143195	+	6352	protein_coding	UV radiation resistance associated [Source:HGNC Symbol;Acc:HGNC:12640]	-
ENSG00000135740	85.0589	212.243	101.621	12.4493	7.35331	6.09765	132.975	8.63341	3.94996	1.6243e-10	2.48305e-09	SLC9A5	16	67237683	67272190	+	5419	protein_coding	solute carrier family 9 member A5 [Source:HGNC Symbol;Acc:HGNC:11078]	-
ENSG00000003436	115.552	373.953	53.2693	3.73478	2.10094	0	180.925	1.94524	6.5405	1.62707e-10	2.48566e-09	TFPI	2	187464230	187565760	-	11714	protein_coding	tissue factor pathway inhibitor [Source:HGNC Symbol;Acc:HGNC:11760]	-
ENSG00000135636	460.602	1375.45	263.888	11.2043	25.2113	48.7812	699.979	28.399	4.62337	1.6346e-10	2.49554e-09	DYSF	2	71453722	71686768	+	8386	protein_coding	dysferlin [Source:HGNC Symbol;Acc:HGNC:3097]	-
ENSG00000156042	20.0611	37.6709	24.5858	220.352	259.467	139.026	27.4393	206.282	-2.91548	1.71341e-10	2.61415e-09	CFAP70	10	73253759	73358859	-	7428	protein_coding	cilia and flagella associated protein 70 [Source:HGNC Symbol;Acc:HGNC:30726]	-
ENSG00000090975	495.909	264.615	197.506	7468.31	2456	2467.11	319.344	4130.48	-3.69292	1.71491e-10	2.61473e-09	PITPNM2	12	122983480	123150015	-	9161	protein_coding	phosphatidylinositol transfer protein membrane associated 2 [Source:HGNC Symbol;Acc:HGNC:21044]	-
ENSG00000137872	77.8369	9.18802	34.4201	708.363	590.365	935.38	40.4817	744.703	-4.19785	1.73335e-10	2.64113e-09	SEMA6D	15	47184101	47774223	+	8557	protein_coding	semaphorin 6D [Source:HGNC Symbol;Acc:HGNC:16770]	-
ENSG00000100979	861.021	1272.54	1739.04	6662.85	8764.09	17934.4	1290.87	11120.5	-3.10681	1.76408e-10	2.6862e-09	PLTP	20	45898621	45912155	-	2541	protein_coding	phospholipid transfer protein [Source:HGNC Symbol;Acc:HGNC:9093]	-
ENSG00000164309	49.7514	33.9957	18.8491	509.175	489.52	186.588	34.1987	395.094	-3.52986	1.84503e-10	2.80764e-09	CMYA5	5	79689877	79800240	+	14179	protein_coding	cardiomyopathy associated 5 [Source:HGNC Symbol;Acc:HGNC:14305]	-
ENSG00000164849	7.22198	14.7008	4.91716	124.493	103.997	81.7086	8.94666	103.399	-3.54421	1.86735e-10	2.83975e-09	GPR146	7	1044576	1059261	+	3160	protein_coding	G protein-coupled receptor 146 [Source:HGNC Symbol;Acc:HGNC:21718]	-
ENSG00000136492	403.629	94.6366	106.539	0	4.20189	7.31718	201.601	3.83969	5.70781	1.87941e-10	2.85624e-09	BRIP1	17	61681266	61863521	-	7991	protein_coding	BRCA1 interacting protein C-terminal helicase 1 [Source:HGNC Symbol;Acc:HGNC:20473]	-
ENSG00000162591	422.085	3506.15	1038.34	23.6536	82.9873	65.8547	1655.53	57.4985	4.84577	1.90862e-10	2.89874e-09	MEGF6	1	3489920	3611495	-	7039	protein_coding	multiple EGF like domains 6 [Source:HGNC Symbol;Acc:HGNC:3232]	-
ENSG00000147036	97.0955	36.7521	149.154	0	0	0	94.3339	0	8.77874	1.92186e-10	2.91697e-09	LANCL3	X	37571569	37684463	+	10298	protein_coding	LanC like 3 [Source:HGNC Symbol;Acc:HGNC:24767]	-
ENSG00000041353	194.993	231.538	50.8107	0	4.20189	0	159.114	1.40063	6.7299	1.92413e-10	2.91851e-09	RAB27B	18	54717860	54895516	+	7432	protein_coding	RAB27B, member RAS oncogene family [Source:HGNC Symbol;Acc:HGNC:9767]	-
ENSG00000011426	7839.06	782.82	1752.15	2.48985	84.0378	13.4148	3458.01	33.3142	6.6927	1.93378e-10	2.93126e-09	ANLN	7	36389806	36453791	+	6012	protein_coding	anillin actin binding protein [Source:HGNC Symbol;Acc:HGNC:14082]	-
ENSG00000101150	2932.93	2647.99	2784.75	825.386	890.801	1035.38	2788.56	917.189	1.60428	1.95046e-10	2.95462e-09	TPD52L2	20	63865228	63891545	+	4694	protein_coding	tumor protein D52 like 2 [Source:HGNC Symbol;Acc:HGNC:12007]	-
ENSG00000258056	28.8879	26.6453	50.8107	260.19	276.274	179.271	35.448	238.578	-2.74909	1.95672e-10	2.96218e-09	AC009779.2	12	55729104	55730852	+	1443	antisense	uncharacterized LOC105369779 [Source:NCBI gene;Acc:105369779]	-
ENSG00000141510	1006.26	1543.59	2354.5	169.31	119.754	287.809	1634.78	192.291	3.08862	1.98365e-10	3.00101e-09	TP53	17	7661779	7687550	-	5688	protein_coding	tumor protein p53 [Source:HGNC Symbol;Acc:HGNC:11998]	P53
ENSG00000026508	12440.3	10065.5	8419.82	37.3478	422.29	606.107	10308.5	355.248	4.85869	1.99978e-10	3.02346e-09	CD44	11	35138870	35232402	+	10004	protein_coding	CD44 molecule (Indian blood group) [Source:HGNC Symbol;Acc:HGNC:1681]	-
ENSG00000197635	732.63	4356.04	489.258	1.24493	39.9179	28.0492	1859.31	23.0707	6.32834	2.00531e-10	3.02987e-09	DPP4	2	161992241	162074542	-	5009	protein_coding	dipeptidyl peptidase 4 [Source:HGNC Symbol;Acc:HGNC:3009]	-
ENSG00000166851	2331.9	135.983	441.725	14.9391	30.4637	12.1953	969.868	19.1994	5.65437	2.00782e-10	3.03169e-09	PLK1	16	23677656	23690367	+	4760	protein_coding	polo like kinase 1 [Source:HGNC Symbol;Acc:HGNC:9077]	-
ENSG00000075218	1521.43	49.6153	340.923	6.22463	5.25236	13.4148	637.323	8.29728	6.26765	2.01174e-10	3.0339e-09	GTSE1	22	46296741	46330810	+	4242	protein_coding	G2 and S-phase expressed 1 [Source:HGNC Symbol;Acc:HGNC:13698]	-
ENSG00000095383	2639.23	1470.08	4052.56	412.071	379.221	426.836	2720.63	406.042	2.7444	2.01188e-10	3.0339e-09	TBC1D2	9	98198999	98255721	-	3681	protein_coding	TBC1 domain family member 2 [Source:HGNC Symbol;Acc:HGNC:18026]	-
ENSG00000109906	0	0	0	105.819	93.492	25.6101	0	74.9736	-8.91374	2.0198e-10	3.04389e-09	ZBTB16	11	114059593	114250676	+	6372	protein_coding	zinc finger and BTB domain containing 16 [Source:HGNC Symbol;Acc:HGNC:12930]	ZBTB
ENSG00000153993	64.1954	66.1538	179.476	2.48985	1.05047	3.65859	103.275	2.39964	5.45452	2.03368e-10	3.06283e-09	SEMA3D	7	84995553	85186855	-	8062	protein_coding	semaphorin 3D [Source:HGNC Symbol;Acc:HGNC:10726]	-
ENSG00000065717	22.4684	4.59401	9.83433	758.16	387.624	93.9039	12.2989	413.229	-5.06422	2.04955e-10	3.08474e-09	TLE2	19	2997638	3047635	-	4038	protein_coding	transducin like enhancer of split 2 [Source:HGNC Symbol;Acc:HGNC:11838]	-
ENSG00000136026	3240.26	4738.26	4385.29	730.772	654.444	1147.58	4121.27	844.265	2.28751	2.05238e-10	3.08702e-09	CKAP4	12	106237877	106304279	-	3638	protein_coding	cytoskeleton associated protein 4 [Source:HGNC Symbol;Acc:HGNC:16991]	-
ENSG00000131738	56.171	175.491	1144.06	6.22463	0	2.43906	458.574	2.8879	7.34061	2.07246e-10	3.11522e-09	KRT33B	17	41363494	41369800	-	1607	protein_coding	keratin 33B [Source:HGNC Symbol;Acc:HGNC:6451]	-
ENSG00000047315	2930.52	2625.02	3146.17	915.021	964.334	1047.58	2900.57	975.644	1.57195	2.09445e-10	3.14606e-09	POLR2B	4	56977722	57031168	+	5901	protein_coding	RNA polymerase II subunit B [Source:HGNC Symbol;Acc:HGNC:9188]	-
ENSG00000156265	86.6638	101.987	154.071	11.2043	14.7066	9.75624	114.241	11.8891	3.25729	2.09567e-10	3.14606e-09	MAP3K7CL	21	29077471	29175889	+	4497	protein_coding	MAP3K7 C-terminal like [Source:HGNC Symbol;Acc:HGNC:16457]	-
ENSG00000166979	60.9856	36.7521	55.7279	334.885	213.246	336.59	51.1552	294.907	-2.52412	2.10723e-10	3.16139e-09	EVA1C	21	32412006	32515397	+	4353	protein_coding	eva-1 homolog C [Source:HGNC Symbol;Acc:HGNC:13239]	-
ENSG00000123143	3562.84	3674.29	3487.09	1322.11	1256.36	1365.87	3574.74	1314.78	1.44308	2.1511e-10	3.22514e-09	PKN1	19	14433053	14471867	+	4606	protein_coding	protein kinase N1 [Source:HGNC Symbol;Acc:HGNC:9405]	-
ENSG00000143479	281.657	159.872	191.769	17.429	28.3628	36.5859	211.099	27.4592	2.94158	2.17386e-10	3.25717e-09	DYRK3	1	206635536	206684419	+	4336	protein_coding	dual specificity tyrosine phosphorylation regulated kinase 3 [Source:HGNC Symbol;Acc:HGNC:3094]	-
ENSG00000273015	107.527	86.3674	138.5	429.5	497.924	464.641	110.798	464.022	-2.06529	2.23136e-10	3.34119e-09	AC008124.1	12	45718046	45727775	-	9730	lincRNA	novel transcript	-
ENSG00000279943	1.60488	3.67521	1.63905	51.042	100.845	48.7812	2.30638	66.8895	-4.88277	2.23999e-10	3.35196e-09	FLJ38576	4	186189032	186191490	-	2459	TEC	uncharacterized LOC651430 [Source:NCBI gene;Acc:651430]	-
ENSG00000170734	601.029	575.17	527.776	171.8	186.984	156.1	567.992	171.628	1.72582	2.25763e-10	3.3762e-09	POLH	6	43576150	43615660	+	3540	protein_coding	DNA polymerase eta [Source:HGNC Symbol;Acc:HGNC:9181]	-
ENSG00000116985	45.7392	8.26922	18.8491	471.827	222.7	781.719	24.2859	492.082	-4.33595	2.27819e-10	3.40477e-09	BMP8B	1	39757182	39788861	-	4822	protein_coding	bone morphogenetic protein 8b [Source:HGNC Symbol;Acc:HGNC:1075]	-
ENSG00000162704	3470.56	4819.12	5107.29	593.83	968.535	1107.33	4465.66	889.9	2.32701	2.33312e-10	3.48463e-09	ARPC5	1	183620846	183635757	-	10624	protein_coding	actin related protein 2/3 complex subunit 5 [Source:HGNC Symbol;Acc:HGNC:708]	-
ENSG00000146192	0	0	0	31.1232	72.4826	79.2695	0	60.9584	-8.61573	2.3717e-10	3.53999e-09	FGD2	6	37005646	37029070	+	10167	protein_coding	FYVE, RhoGEF and PH domain containing 2 [Source:HGNC Symbol;Acc:HGNC:3664]	-
ENSG00000145604	311.348	439.188	459.755	100.839	61.9779	78.05	403.43	80.289	2.3315	2.37877e-10	3.54828e-09	SKP2	5	36151989	36184319	+	3837	protein_coding	S-phase kinase associated protein 2 [Source:HGNC Symbol;Acc:HGNC:10901]	-
ENSG00000135624	5244.76	4134.61	5147.45	1648.28	1360.36	1536.61	4842.28	1515.08	1.67644	2.38547e-10	3.55601e-09	CCT7	2	73233420	73253021	+	3591	protein_coding	chaperonin containing TCP1 subunit 7 [Source:HGNC Symbol;Acc:HGNC:1622]	-
ENSG00000280571	0	0	0	191.719	95.593	19.5125	0	102.275	-9.36099	2.4116e-10	3.59267e-09	AC006059.2	3	42705756	42804518	-	5715	protein_coding	novel transcript	-
ENSG00000179454	100.305	171.816	126.207	608.769	551.498	841.476	132.776	667.248	-2.33023	2.46384e-10	3.66816e-09	KLHL28	14	44924319	45042322	-	8076	protein_coding	kelch like family member 28 [Source:HGNC Symbol;Acc:HGNC:19741]	-
ENSG00000127419	294.496	260.021	319.616	932.45	863.488	913.428	291.378	903.122	-1.63157	2.47419e-10	3.68122e-09	TMEM175	4	932387	958656	+	3623	protein_coding	transmembrane protein 175 [Source:HGNC Symbol;Acc:HGNC:28709]	-
ENSG00000110848	0	0	0	9.95941	162.823	298.785	0	157.189	-9.98142	2.48305e-10	3.69205e-09	CD69	12	9752486	9760901	-	2832	protein_coding	CD69 molecule [Source:HGNC Symbol;Acc:HGNC:1694]	-
ENSG00000100320	1906.6	3025.62	1766.08	2.48985	105.047	18.293	2232.77	41.9433	5.72896	2.48849e-10	3.69779e-09	RBFOX2	22	35738736	36028425	-	10014	protein_coding	RNA binding fox-1 homolog 2 [Source:HGNC Symbol;Acc:HGNC:9906]	-
ENSG00000112414	1478.1	568.739	286.835	4.97971	43.0694	28.0492	777.891	25.3661	4.93297	2.49715e-10	3.70831e-09	ADGRG6	6	142301854	142446266	+	8473	protein_coding	adhesion G protein-coupled receptor G6 [Source:HGNC Symbol;Acc:HGNC:13841]	-
ENSG00000133661	2.40733	1.8376	3.27811	109.554	36.7665	73.1718	2.50768	73.164	-4.85617	2.54787e-10	3.78123e-09	SFTPD	10	79937740	79982614	-	1321	protein_coding	surfactant protein D [Source:HGNC Symbol;Acc:HGNC:10803]	-
ENSG00000149599	19.2586	7.35042	8.19527	119.513	99.7949	181.71	11.6014	133.673	-3.51794	2.68035e-10	3.97532e-09	DUSP15	20	31847637	31870747	-	3791	protein_coding	dual specificity phosphatase 15 [Source:HGNC Symbol;Acc:HGNC:16236]	-
ENSG00000151835	3391.12	1646.49	2533.98	536.563	467.46	334.151	2523.86	446.058	2.50037	2.68531e-10	3.98015e-09	SACS	13	23328826	23433740	-	15918	protein_coding	sacsin molecular chaperone [Source:HGNC Symbol;Acc:HGNC:10519]	-
ENSG00000099985	0	0	0	19.9188	90.3406	187.808	0	99.3557	-9.31952	2.68782e-10	3.98134e-09	OSM	22	30262829	30266840	-	2114	protein_coding	oncostatin M [Source:HGNC Symbol;Acc:HGNC:8506]	-
ENSG00000135341	1129.84	1366.26	1357.14	384.682	421.239	434.153	1284.41	413.358	1.63546	2.75667e-10	4.08074e-09	MAP3K7	6	90513573	90587045	-	7227	protein_coding	mitogen-activated protein kinase kinase kinase 7 [Source:HGNC Symbol;Acc:HGNC:6859]	-
ENSG00000080644	60.1832	1018.03	68.8403	32417.9	22270	14024.6	382.352	22904.2	-5.90492	2.81502e-10	4.16448e-09	CHRNA3	15	78593052	78621295	-	4765	protein_coding	cholinergic receptor nicotinic alpha 3 subunit [Source:HGNC Symbol;Acc:HGNC:1957]	-
ENSG00000177133	1328.04	72.5854	790.844	36021.9	24847.9	14410	730.49	25093.3	-5.10215	2.82324e-10	4.17401e-09	LINC00982	1	3059615	3068437	-	5600	antisense	long intergenic non-protein coding RNA 982 [Source:HGNC Symbol;Acc:HGNC:48664]	-
ENSG00000130700	0	0	0	31.1232	66.1798	81.7086	0	59.6705	-8.58462	2.82721e-10	4.17724e-09	GATA5	20	62463497	62475970	-	2595	protein_coding	GATA binding protein 5 [Source:HGNC Symbol;Acc:HGNC:15802]	zf-GATA
ENSG00000107130	3406.37	2644.31	2538.9	68.471	105.047	384.152	2863.19	185.89	3.94563	2.82976e-10	4.17836e-09	NCS1	9	130172578	130237304	+	5289	protein_coding	neuronal calcium sensor 1 [Source:HGNC Symbol;Acc:HGNC:3953]	-
ENSG00000165891	387.58	53.2905	87.6894	1.24493	1.05047	1.21953	176.187	1.17164	7.23857	2.85034e-10	4.20609e-09	E2F7	12	77021247	77065580	-	6303	protein_coding	E2F transcription factor 7 [Source:HGNC Symbol;Acc:HGNC:23820]	E2F
ENSG00000158296	100.305	192.03	444.184	2619.33	2225.95	3898.84	245.506	2914.71	-3.56939	2.86042e-10	4.21831e-09	SLC13A3	20	46557823	46684467	-	6055	protein_coding	solute carrier family 13 member 3 [Source:HGNC Symbol;Acc:HGNC:14430]	-
ENSG00000007312	0.802442	0	1.63905	57.2666	53.5741	129.27	0.813832	80.037	-6.57693	2.97895e-10	4.39034e-09	CD79B	17	63928740	63932354	-	2080	protein_coding	CD79b molecule [Source:HGNC Symbol;Acc:HGNC:1699]	-
ENSG00000189343	1767.78	1373.61	2551.19	334.885	268.921	451.226	1897.53	351.677	2.43234	2.99793e-10	4.41553e-09	RPS2P46	17	19445970	19446852	-	883	processed_pseudogene	ribosomal protein S2 pseudogene 46 [Source:HGNC Symbol;Acc:HGNC:35839]	-
ENSG00000005108	9.62931	42.2649	13.1124	275.129	264.719	273.175	21.6689	271.008	-3.65349	3.05425e-10	4.49565e-09	THSD7A	7	11370357	11832198	-	10929	protein_coding	thrombospondin type 1 domain containing 7A [Source:HGNC Symbol;Acc:HGNC:22207]	-
ENSG00000185480	331.409	58.8034	86.0504	3.73478	3.15142	4.87812	158.754	3.92144	5.34601	3.14081e-10	4.62015e-09	PARPBP	12	102120185	102197520	+	4745	protein_coding	PARP1 binding protein [Source:HGNC Symbol;Acc:HGNC:26074]	-
ENSG00000166734	1612.11	1457.22	1676.75	4970.99	4520.18	6318.39	1582.03	5269.85	-1.73591	3.14487e-10	4.62322e-09	CASC4	15	44288729	44415758	+	7095	protein_coding	cancer susceptibility 4 [Source:HGNC Symbol;Acc:HGNC:24892]	-
ENSG00000174939	532.019	712.072	1039.98	61.0014	48.3217	137.807	761.357	82.3767	3.21018	3.16318e-10	4.64721e-09	ASPHD1	16	29900375	29919864	+	2312	protein_coding	aspartate beta-hydroxylase domain containing 1 [Source:HGNC Symbol;Acc:HGNC:27380]	-
ENSG00000160877	2567.01	2724.25	2311.07	600.055	818.318	817.086	2534.11	745.153	1.7656	3.21123e-10	4.71466e-09	NACC1	19	13118103	13141141	+	4474	protein_coding	nucleus accumbens associated 1 [Source:HGNC Symbol;Acc:HGNC:20967]	-
ENSG00000169413	0	0	0	13.6942	190.135	139.026	0	114.285	-9.52231	3.21452e-10	4.71466e-09	RNASE6	14	20781051	20782467	+	1061	protein_coding	ribonuclease A family member k6 [Source:HGNC Symbol;Acc:HGNC:10048]	-
ENSG00000173258	21.6659	22.0513	32.7811	148.146	150.218	128.051	25.4994	142.138	-2.47744	3.21514e-10	4.71466e-09	ZNF483	9	111525159	111577844	+	5738	protein_coding	zinc finger protein 483 [Source:HGNC Symbol;Acc:HGNC:23384]	zf-C2H2
ENSG00000148154	3356.62	3464.8	7604.39	257.7	360.312	757.329	4808.6	458.447	3.39093	3.23073e-10	4.73456e-09	UGCG	9	111896766	111935369	+	4615	protein_coding	UDP-glucose ceramide glucosyltransferase [Source:HGNC Symbol;Acc:HGNC:12524]	-
ENSG00000196504	2802.13	2349.38	2400.4	816.672	819.368	913.428	2517.3	849.823	1.56674	3.27879e-10	4.80198e-09	PRPF40A	2	152651593	152717997	-	9536	protein_coding	pre-mRNA processing factor 40 homolog A [Source:HGNC Symbol;Acc:HGNC:16463]	-
ENSG00000113643	1954.75	1447.11	1987.35	488.011	480.066	571.96	1796.41	513.346	1.80736	3.28235e-10	4.80418e-09	RARS	5	168486445	168519299	+	3421	protein_coding	arginyl-tRNA synthetase [Source:HGNC Symbol;Acc:HGNC:9870]	-
ENSG00000070950	786.394	291.26	331.909	52.2869	39.9179	62.1961	469.854	51.467	3.19262	3.28896e-10	4.81085e-09	RAD18	3	8775402	8963773	-	6983	protein_coding	RAD18, E3 ubiquitin protein ligase [Source:HGNC Symbol;Acc:HGNC:18278]	-
ENSG00000161638	2481.95	13790.3	1565.3	92.1246	128.158	312.2	5945.85	177.494	5.06621	3.30539e-10	4.83187e-09	ITGA5	12	54395261	54419460	-	7577	protein_coding	integrin subunit alpha 5 [Source:HGNC Symbol;Acc:HGNC:6141]	-
ENSG00000152767	1409.89	1785.23	1707.08	246.495	470.612	309.761	1634.07	342.289	2.25409	3.30975e-10	4.83521e-09	FARP1	13	98142562	98455176	+	36228	protein_coding	FERM, ARH/RhoGEF and pleckstrin domain protein 1 [Source:HGNC Symbol;Acc:HGNC:3591]	-
ENSG00000213719	4123.75	3177.22	3273.19	378.458	565.154	890.257	3524.72	611.29	2.52762	3.35176e-10	4.89353e-09	CLIC1	6	31730581	31739763	-	1942	protein_coding	chloride intracellular channel 1 [Source:HGNC Symbol;Acc:HGNC:2062]	-
ENSG00000102547	158.081	126.795	220.453	749.446	658.646	829.281	168.443	745.791	-2.14558	3.35561e-10	4.8961e-09	CAB39L	13	49308650	49444126	-	5006	protein_coding	calcium binding protein 39 like [Source:HGNC Symbol;Acc:HGNC:20290]	-
ENSG00000170921	727.013	1051.11	632.675	29.8782	120.804	85.3671	803.599	78.6832	3.34918	3.37017e-10	4.91428e-09	TANC2	17	63009556	63427699	+	22866	protein_coding	tetratricopeptide repeat, ankyrin repeat and coiled-coil containing 2 [Source:HGNC Symbol;Acc:HGNC:30212]	-
ENSG00000117597	847.379	526.474	520.4	122.003	130.259	152.441	631.418	134.901	2.22702	3.38466e-10	4.92793e-09	UTP25	1	209828007	209857565	+	10376	protein_coding	UTP25, small subunit processor component [Source:HGNC Symbol;Acc:HGNC:28440]	-
ENSG00000134057	4095.67	263.696	965.403	47.3072	60.9274	51.2203	1774.92	53.1516	5.06103	3.38482e-10	4.92793e-09	CCNB1	5	69167010	69178245	+	2558	protein_coding	cyclin B1 [Source:HGNC Symbol;Acc:HGNC:1579]	-
ENSG00000066382	2.40733	1.8376	15.571	125.738	168.076	226.833	6.60532	173.549	-4.70635	3.38586e-10	4.92793e-09	MPPED2	11	30384493	30586872	-	8197	protein_coding	metallophosphoesterase domain containing 2 [Source:HGNC Symbol;Acc:HGNC:1180]	-
ENSG00000143110	2.40733	3.67521	2.45858	39.8376	92.4416	62.1961	2.84704	64.8251	-4.52183	3.39573e-10	4.93923e-09	C1orf162	1	111473792	111478512	+	2768	protein_coding	chromosome 1 open reading frame 162 [Source:HGNC Symbol;Acc:HGNC:28344]	-
ENSG00000146904	6.41954	21.1325	16.3905	334.885	172.277	117.075	14.6475	208.079	-3.83394	3.43029e-10	4.98639e-09	EPHA1	7	143390289	143408892	-	4733	protein_coding	EPH receptor A1 [Source:HGNC Symbol;Acc:HGNC:3385]	-
ENSG00000163347	186.969	4889.87	876.894	0	1.05047	0	1984.58	0.350157	12.211	3.44607e-10	5.00621e-09	CLDN1	3	190305701	190322475	-	3663	protein_coding	claudin 1 [Source:HGNC Symbol;Acc:HGNC:2032]	-
ENSG00000226200	44.9368	51.4529	88.509	492.991	2555.8	548.789	61.6329	1199.19	-4.2822	3.46041e-10	5.02393e-09	SGMS1-AS1	10	50624951	50641451	+	12420	antisense	SGMS1 antisense RNA 1 [Source:HGNC Symbol;Acc:HGNC:49683]	-
ENSG00000166822	165.303	139.658	120.471	728.282	1312.04	582.936	141.811	874.419	-2.62464	3.50206e-10	5.08125e-09	TMEM170A	16	75443054	75465497	-	5572	protein_coding	transmembrane protein 170A [Source:HGNC Symbol;Acc:HGNC:29577]	-
ENSG00000117245	80.2442	47.7777	115.553	1.24493	2.10094	3.65859	81.1918	2.33482	5.12286	3.50853e-10	5.08747e-09	KIF17	1	20664014	20718017	-	4470	protein_coding	kinesin family member 17 [Source:HGNC Symbol;Acc:HGNC:19167]	-
ENSG00000277632	0	0	0	17.429	70.3816	346.347	0	144.719	-9.86178	3.51789e-10	5.09788e-09	CCL3	17	36088256	36090169	-	1494	protein_coding	C-C motif chemokine ligand 3 [Source:HGNC Symbol;Acc:HGNC:10627]	-
ENSG00000149554	604.239	226.025	316.338	8.71449	23.1104	42.6836	382.201	24.8361	3.94378	3.53777e-10	5.12352e-09	CHEK1	11	125625136	125676255	+	6558	protein_coding	checkpoint kinase 1 [Source:HGNC Symbol;Acc:HGNC:1925]	-
ENSG00000145246	1311.99	1973.59	1597.26	357.294	480.066	324.395	1627.61	387.252	2.07066	3.54867e-10	5.13613e-09	ATP10D	4	47485288	47593486	+	7965	protein_coding	ATPase phospholipid transporting 10D (putative) [Source:HGNC Symbol;Acc:HGNC:13549]	-
ENSG00000148229	1031.14	600.897	733.477	186.739	171.227	187.808	788.504	181.925	2.11633	3.5714e-10	5.16444e-09	POLE3	9	113407235	113410672	-	2604	protein_coding	DNA polymerase epsilon 3, accessory subunit [Source:HGNC Symbol;Acc:HGNC:13546]	-
ENSG00000112796	53.7636	343.632	55.7279	3449.69	2905.61	3191.51	151.041	3182.27	-4.39826	3.57265e-10	5.16444e-09	ENPP5	6	46159187	46170971	-	4264	protein_coding	ectonucleotide pyrophosphatase/phosphodiesterase 5 (putative) [Source:HGNC Symbol;Acc:HGNC:13717]	-
ENSG00000274021	0	0.918802	1.63905	80.9202	50.4227	62.1961	0.852619	64.513	-6.25223	3.70306e-10	5.34965e-09	AC024909.2	12	89351015	89353271	+	2257	antisense	novel transcript, antisense to DUSP6	-
ENSG00000064726	1746.11	1606.07	2332.37	253.965	309.889	503.666	1894.85	355.84	2.413	3.71484e-10	5.36335e-09	BTBD1	15	83016422	83067354	-	4169	protein_coding	BTB domain containing 1 [Source:HGNC Symbol;Acc:HGNC:1120]	-
ENSG00000260711	0.802442	5.51281	2.45858	108.309	59.8769	56.0984	2.92461	74.7613	-4.70541	3.76634e-10	5.43436e-09	AL121839.2	14	91752856	91759798	-	6943	sense_intronic	novel transcript, intronic to CATSPERB	-
ENSG00000152061	339.433	556.794	501.551	1930.88	2204.94	1662.22	465.926	1932.68	-2.05283	3.78086e-10	5.45194e-09	RABGAP1L	1	174159410	174995308	+	16071	protein_coding	RAB GTPase activating protein 1 like [Source:HGNC Symbol;Acc:HGNC:24663]	-
ENSG00000250039	0	0	0	37.3478	93.492	45.1226	0	58.6542	-8.56163	3.7871e-10	5.45758e-09	AC096719.1	4	21949015	22330330	+	1874	antisense	novel transcript	-
ENSG00000164611	1242.18	97.393	283.556	8.71449	13.6561	19.5125	541.043	13.961	5.2761	3.91333e-10	5.63602e-09	PTTG1	5	160421822	160428744	+	2013	protein_coding	pituitary tumor-transforming 1 [Source:HGNC Symbol;Acc:HGNC:9690]	-
ENSG00000159388	186.167	384.978	576.947	4476.76	2104.1	6951.32	382.697	4510.73	-3.55909	3.99657e-10	5.75236e-09	BTG2	1	203305491	203309602	+	2757	protein_coding	BTG anti-proliferation factor 2 [Source:HGNC Symbol;Acc:HGNC:1131]	-
ENSG00000240038	14.444	13.782	24.5858	242.761	115.552	130.49	17.6039	162.934	-3.20689	4.1263e-10	5.93543e-09	AMY2B	1	103553815	103579534	+	7491	protein_coding	amylase, alpha 2B (pancreatic) [Source:HGNC Symbol;Acc:HGNC:478]	-
ENSG00000145545	496.712	395.085	348.299	113.288	89.2901	75.6109	413.365	92.7298	2.1571	4.18335e-10	6.0138e-09	SRD5A1	5	6633343	6674386	+	7715	protein_coding	steroid 5 alpha-reductase 1 [Source:HGNC Symbol;Acc:HGNC:11284]	-
ENSG00000173546	2896.82	877.456	506.468	14.9391	93.492	26.8297	1426.91	45.0869	4.97959	4.23895e-10	6.08998e-09	CSPG4	15	75674322	75712848	-	8290	protein_coding	chondroitin sulfate proteoglycan 4 [Source:HGNC Symbol;Acc:HGNC:2466]	-
ENSG00000151136	244.745	744.23	54.0888	0	2.10094	8.53671	347.688	3.54589	6.62166	4.27362e-10	6.13602e-09	BTBD11	12	107318413	107659642	+	7924	protein_coding	BTB domain containing 11 [Source:HGNC Symbol;Acc:HGNC:23844]	-
ENSG00000278948	69.8125	145.171	76.216	2.48985	7.35331	1.21953	97.0664	3.68756	4.67623	4.2968e-10	6.16551e-09	AL031587.5	22	37943050	37944898	+	1849	TEC	TEC	-
ENSG00000141576	156.476	31.2393	86.0504	1150.31	911.81	981.722	91.2553	1014.61	-3.47304	4.30491e-10	6.17103e-09	RNF157	17	76142453	76240373	-	7805	protein_coding	ring finger protein 157 [Source:HGNC Symbol;Acc:HGNC:29402]	-
ENSG00000197565	117.959	58.8034	96.7042	0	5.25236	4.87812	91.1555	3.37683	4.72649	4.30592e-10	6.17103e-09	COL4A6	X	108155607	108439497	-	9282	protein_coding	collagen type IV alpha 6 chain [Source:HGNC Symbol;Acc:HGNC:2208]	-
ENSG00000253292	0	0.918802	0	72.2057	91.3911	69.5132	0.306267	77.7034	-8.00409	4.32701e-10	6.19746e-09	MIOXP1	8	86593755	86594589	-	835	processed_pseudogene	myo-inositol oxygenase pseudogene 1 [Source:HGNC Symbol;Acc:HGNC:50748]	-
ENSG00000114107	278.448	283.91	250.775	775.589	791.006	857.33	271.044	807.975	-1.57591	4.33673e-10	6.20757e-09	CEP70	3	138494344	138594538	-	4420	protein_coding	centrosomal protein 70 [Source:HGNC Symbol;Acc:HGNC:29972]	-
ENSG00000101608	3128.72	4426.79	6285.77	700.894	692.261	1092.7	4613.76	828.618	2.47728	4.35225e-10	6.22598e-09	MYL12A	18	3247481	3256236	+	3245	protein_coding	myosin light chain 12A [Source:HGNC Symbol;Acc:HGNC:16701]	-
ENSG00000153904	3960.86	3427.13	3219.1	1266.09	965.384	1018.31	3535.7	1083.26	1.70681	4.35573e-10	6.22714e-09	DDAH1	1	85318481	85578363	-	4568	protein_coding	dimethylarginine dimethylaminohydrolase 1 [Source:HGNC Symbol;Acc:HGNC:2715]	-
ENSG00000072110	9342.03	23562.7	9052.5	2168.66	1764.79	1336.61	13985.7	1756.69	2.99302	4.41358e-10	6.30601e-09	ACTN1	14	68874143	68979440	-	10626	protein_coding	actinin alpha 1 [Source:HGNC Symbol;Acc:HGNC:163]	-
ENSG00000069667	74.6271	152.521	79.4942	717.078	518.933	565.862	102.214	600.624	-2.5567	4.42365e-10	6.31653e-09	RORA	15	60488284	61229319	-	17040	protein_coding	RAR related orphan receptor A [Source:HGNC Symbol;Acc:HGNC:10258]	THR-like
ENSG00000112303	2.40733	4.59401	2.45858	33.613	100.845	330.493	3.15331	154.984	-5.62927	4.46352e-10	6.36957e-09	VNN2	6	132743870	132763459	-	2633	protein_coding	vanin 2 [Source:HGNC Symbol;Acc:HGNC:12706]	-
ENSG00000186480	579.363	869.187	385.178	6867.01	5743.98	2623.21	611.243	5078.07	-3.05466	4.48959e-10	6.40266e-09	INSIG1	7	155297776	155310235	+	3650	protein_coding	insulin induced gene 1 [Source:HGNC Symbol;Acc:HGNC:6083]	-
ENSG00000033178	1378.6	1331.34	935.081	318.701	266.82	350.005	1215.01	311.842	1.96257	4.49218e-10	6.40266e-09	UBA6	4	67612652	67701179	-	11432	protein_coding	ubiquitin like modifier activating enzyme 6 [Source:HGNC Symbol;Acc:HGNC:25581]	-
ENSG00000144290	38.5172	20.2137	0	654.831	1390.83	1452.46	19.577	1166.04	-5.89585	4.56193e-10	6.49812e-09	SLC4A10	2	161424332	161985282	+	7550	protein_coding	solute carrier family 4 member 10 [Source:HGNC Symbol;Acc:HGNC:13811]	-
ENSG00000163131	5.6171	35.8333	2.45858	197.943	784.703	1361	14.6363	781.214	-5.74605	4.62935e-10	6.59013e-09	CTSS	1	150730196	150765957	-	4228	protein_coding	cathepsin S [Source:HGNC Symbol;Acc:HGNC:2545]	-
ENSG00000166130	783.184	430	506.468	17.429	54.6246	79.2695	573.217	50.441	3.50531	4.65817e-10	6.62712e-09	IKBIP	12	98613405	98645113	-	4163	protein_coding	IKBKB interacting protein [Source:HGNC Symbol;Acc:HGNC:26430]	-
ENSG00000173947	6.41954	49.6153	13.932	478.052	344.555	436.592	23.3223	419.733	-4.1771	4.79743e-10	6.8211e-09	PIFO	1	111346288	111353013	+	4261	protein_coding	primary cilia formation [Source:HGNC Symbol;Acc:HGNC:27009]	-
ENSG00000148082	44.1343	752.499	104.9	2.48985	3.15142	0	300.511	1.88042	7.29863	4.81616e-10	6.84357e-09	SHC3	9	89005771	89178767	-	9929	protein_coding	SHC adaptor protein 3 [Source:HGNC Symbol;Acc:HGNC:18181]	-
ENSG00000115902	222.277	100.149	147.515	870.204	751.088	895.135	156.647	838.809	-2.41954	4.87628e-10	6.92479e-09	SLC1A4	2	64988477	65023865	+	6939	protein_coding	solute carrier family 1 member 4 [Source:HGNC Symbol;Acc:HGNC:10942]	-
ENSG00000131042	0	0	0	11.2043	113.451	279.273	0	134.643	-9.75792	4.94471e-10	7.01771e-09	LILRB2	19	54273821	54281184	-	3810	protein_coding	leukocyte immunoglobulin like receptor B2 [Source:HGNC Symbol;Acc:HGNC:6606]	-
ENSG00000165929	32.0977	169.978	40.9764	1350.75	965.384	1517.1	81.0175	1277.74	-3.98153	4.96592e-10	7.04354e-09	TC2N	14	91779751	91867536	-	6147	protein_coding	tandem C2 domains, nuclear [Source:HGNC Symbol;Acc:HGNC:19859]	-
ENSG00000171617	1859.26	10675.6	2153.72	113.288	196.438	340.249	4896.18	216.659	4.49814	4.99546e-10	7.08115e-09	ENC1	5	74627406	74641424	-	5858	protein_coding	ectodermal-neural cortex 1 [Source:HGNC Symbol;Acc:HGNC:3345]	-
ENSG00000136156	3891.85	7264.97	6409.52	28897.2	23602	40345.7	5855.45	30948.3	-2.40203	5.06253e-10	7.17186e-09	ITM2B	13	48232612	48270357	+	10706	protein_coding	integral membrane protein 2B [Source:HGNC Symbol;Acc:HGNC:6174]	-
ENSG00000102057	126.786	349.145	139.32	3.73478	18.9085	8.53671	205.083	10.3933	4.28388	5.09932e-10	7.21833e-09	KCND1	X	48961378	48971569	-	5807	protein_coding	potassium voltage-gated channel subfamily D member 1 [Source:HGNC Symbol;Acc:HGNC:6237]	-
ENSG00000132837	55.3685	82.6922	28.6835	369.743	461.157	360.981	55.5814	397.294	-2.84045	5.1015e-10	7.21833e-09	DMGDH	5	78997606	79236038	-	5254	protein_coding	dimethylglycine dehydrogenase [Source:HGNC Symbol;Acc:HGNC:24475]	-
ENSG00000047578	408.443	685.427	580.225	4333.59	4642.04	1984.18	558.032	3653.27	-2.71098	5.19401e-10	7.34478e-09	KIAA0556	16	27550133	27780369	+	9784	protein_coding	KIAA0556 [Source:HGNC Symbol;Acc:HGNC:29068]	-
ENSG00000198010	1.60488	0	0	74.6956	103.997	64.6351	0.534962	81.1092	-7.18118	5.303e-10	7.49438e-09	DLGAP2	8	737596	1708474	+	15159	protein_coding	DLG associated protein 2 [Source:HGNC Symbol;Acc:HGNC:2906]	-
ENSG00000164535	804.047	1326.75	992.448	270.149	235.306	268.297	1041.08	257.917	2.01329	5.30767e-10	7.49645e-09	DAGLB	7	6409126	6484190	-	5756	protein_coding	diacylglycerol lipase beta [Source:HGNC Symbol;Acc:HGNC:28923]	-
ENSG00000198604	1072.06	786.495	833.459	155.616	90.3406	213.418	897.339	153.125	2.55277	5.33599e-10	7.53189e-09	BAZ1A	14	34752731	34875647	-	7698	protein_coding	bromodomain adjacent to zinc finger domain 1A [Source:HGNC Symbol;Acc:HGNC:960]	-
ENSG00000254416	0	0	0	33.613	51.4731	68.2937	0	51.1266	-8.36125	5.37779e-10	7.58632e-09	AP000924.1	11	110355130	110406400	+	781	lincRNA	uncharacterized LOC105369486 [Source:NCBI gene;Acc:105369486]	-
ENSG00000138686	443.751	342.713	417.139	108.309	115.552	113.416	401.201	112.426	1.83532	5.42371e-10	7.64649e-09	BBS7	4	121824440	121870497	-	4829	protein_coding	Bardet-Biedl syndrome 7 [Source:HGNC Symbol;Acc:HGNC:18758]	-
ENSG00000284882	4.01221	4.59401	1.63905	49.7971	71.4321	54.8789	3.41509	58.7027	-4.11499	5.49633e-10	7.7442e-09	AL359762.1	1	84574129	84583620	+	1183	bidirectional_promoter_lncRNA	uncharacterized LOC105378819 [Source:NCBI gene;Acc:105378819]	-
ENSG00000166250	853.799	1278.05	944.915	24.8985	144.965	69.5132	1025.59	79.7923	3.68041	5.51636e-10	7.76774e-09	CLMP	11	123069865	123195281	-	5097	protein_coding	CXADR like membrane protein [Source:HGNC Symbol;Acc:HGNC:24039]	-
ENSG00000181649	325.792	311.474	472.867	3.73478	7.35331	37.8054	370.044	16.2978	4.51031	5.55117e-10	7.81205e-09	PHLDA2	11	2928273	2929455	-	955	protein_coding	pleckstrin homology like domain family A member 2 [Source:HGNC Symbol;Acc:HGNC:12385]	-
ENSG00000261371	1.60488	0.918802	0	14.9391	205.893	368.298	0.841229	196.377	-7.86446	5.63259e-10	7.92187e-09	PECAM1	17	64319415	64413776	-	7759	protein_coding	platelet and endothelial cell adhesion molecule 1 [Source:HGNC Symbol;Acc:HGNC:8823]	-
ENSG00000138867	1338.47	1167.8	1188.31	377.213	438.047	330.493	1231.53	381.917	1.68859	5.64646e-10	7.9366e-09	GUCD1	22	24540423	24555935	-	4529	protein_coding	guanylyl cyclase domain containing 1 [Source:HGNC Symbol;Acc:HGNC:14237]	-
ENSG00000112294	253.572	318.824	282.737	822.896	982.192	923.185	285.044	909.424	-1.67436	5.73753e-10	8.05977e-09	ALDH5A1	6	24494852	24537207	+	5525	protein_coding	aldehyde dehydrogenase 5 family member A1 [Source:HGNC Symbol;Acc:HGNC:408]	-
ENSG00000083454	105.922	51.4529	94.2456	1.24493	0	3.65859	83.8737	1.63451	5.73645	5.77017e-10	8.10074e-09	P2RX5	17	3672199	3696404	-	4190	protein_coding	purinergic receptor P2X 5 [Source:HGNC Symbol;Acc:HGNC:8536]	-
ENSG00000179348	1331.25	29.4017	660.539	3.73478	7.35331	14.6344	673.731	8.57415	6.29685	5.86707e-10	8.23185e-09	GATA2	3	128479427	128493185	-	4459	protein_coding	GATA binding protein 2 [Source:HGNC Symbol;Acc:HGNC:4171]	zf-GATA
ENSG00000270607	115.552	226.944	62.2841	0	1.05047	0	134.927	0.350157	8.33163	5.97695e-10	8.38099e-09	AC009549.1	11	19710934	19712619	-	1686	lincRNA	novel transcript	-
ENSG00000157404	29.6904	4.59401	124.568	1088.07	2140.86	5536.67	52.9508	2921.87	-5.7849	6.06972e-10	8.50598e-09	KIT	4	54657918	54740715	+	5563	protein_coding	KIT proto-oncogene receptor tyrosine kinase [Source:HGNC Symbol;Acc:HGNC:6342]	-
ENSG00000175556	20.8635	12.8632	11.4734	98.3492	108.199	175.612	15.0667	127.387	-3.07598	6.12378e-10	8.57659e-09	LONRF3	X	118974614	119018355	+	4041	protein_coding	LON peptidase N-terminal domain and ring finger 3 [Source:HGNC Symbol;Acc:HGNC:21152]	-
ENSG00000052749	918.797	868.268	863.782	258.945	262.618	324.395	883.616	281.986	1.64813	6.14512e-10	8.60133e-09	RRP12	10	97356358	97426076	-	8529	protein_coding	ribosomal RNA processing 12 homolog [Source:HGNC Symbol;Acc:HGNC:29100]	-
ENSG00000119535	0.802442	0	0	21.1638	188.035	312.2	0.267481	173.799	-9.16461	6.17704e-10	8.64083e-09	CSF3R	1	36466043	36483278	-	8429	protein_coding	colony stimulating factor 3 receptor [Source:HGNC Symbol;Acc:HGNC:2439]	-
ENSG00000168874	587.388	66.1538	377.802	3.73478	17.858	7.31718	343.781	9.63666	5.14286	6.24808e-10	8.73498e-09	ATOH8	2	85751344	85788066	+	6076	protein_coding	atonal bHLH transcription factor 8 [Source:HGNC Symbol;Acc:HGNC:24126]	bHLH
ENSG00000080166	0	0	0.819527	33.613	519.984	81.7086	0.273176	211.768	-9.45038	6.27048e-10	8.76107e-09	DCT	13	94436808	94479682	-	7543	protein_coding	dopachrome tautomerase [Source:HGNC Symbol;Acc:HGNC:2709]	-
ENSG00000104763	890.711	2610.32	2313.53	13134	12121.4	17321	1938.18	14192.1	-2.87238	6.30968e-10	8.81058e-09	ASAH1	8	18055992	18084998	-	15378	protein_coding	N-acylsphingosine amidohydrolase 1 [Source:HGNC Symbol;Acc:HGNC:735]	-
ENSG00000134690	1248.6	62.4786	290.113	13.6942	10.5047	10.9758	533.731	11.7249	5.5101	6.44713e-10	8.99713e-09	CDCA8	1	37692418	37709719	+	2469	protein_coding	cell division cycle associated 8 [Source:HGNC Symbol;Acc:HGNC:14629]	-
ENSG00000072694	0	0	0	19.9188	86.1387	113.416	0	73.158	-8.87854	6.45248e-10	8.99923e-09	FCGR2B	1	161663147	161678654	+	6651	protein_coding	Fc fragment of IgG receptor IIb [Source:HGNC Symbol;Acc:HGNC:3618]	-
ENSG00000111700	0	0	0	23.6536	65.1293	117.075	0	68.6193	-8.78561	6.4716e-10	9.02052e-09	SLCO1B3	12	20810702	20916911	+	3542	protein_coding	solute carrier organic anion transporter family member 1B3 [Source:HGNC Symbol;Acc:HGNC:10961]	-
ENSG00000100368	0	0	0	22.4087	67.2302	129.27	0	72.9697	-8.87423	6.52173e-10	9.08498e-09	CSF2RB	22	36913628	36940449	+	5000	protein_coding	colony stimulating factor 2 receptor beta common subunit [Source:HGNC Symbol;Acc:HGNC:2436]	-
ENSG00000039139	61.7881	114.85	215.536	0	0	1.21953	130.725	0.40651	8.28683	6.53709e-10	9.10095e-09	DNAH5	5	13690331	13944543	-	16475	protein_coding	dynein axonemal heavy chain 5 [Source:HGNC Symbol;Acc:HGNC:2950]	-
ENSG00000100034	974.165	806.708	1155.53	232.801	299.385	270.736	978.802	267.641	1.87023	6.55169e-10	9.11585e-09	PPM1F	22	21919420	21952837	-	10083	protein_coding	protein phosphatase, Mg2+/Mn2+ dependent 1F [Source:HGNC Symbol;Acc:HGNC:19388]	-
ENSG00000197136	2073.51	1898.25	1869.34	667.281	705.917	552.447	1947.03	641.882	1.60067	6.58151e-10	9.15189e-09	PCNX3	11	65615773	65637439	+	7972	protein_coding	pecanex 3 [Source:HGNC Symbol;Acc:HGNC:18760]	-
ENSG00000147536	427.702	82.6922	163.086	6.22463	12.6057	13.4148	224.493	10.7484	4.38071	6.59241e-10	9.16161e-09	GINS4	8	41529206	41545046	+	5475	protein_coding	GINS complex subunit 4 [Source:HGNC Symbol;Acc:HGNC:28226]	-
ENSG00000165821	1070.46	2392.56	2895.39	358.539	323.545	302.444	2119.47	328.176	2.69117	6.65061e-10	9.237e-09	SALL2	14	21521081	21537216	-	5382	protein_coding	spalt like transcription factor 2 [Source:HGNC Symbol;Acc:HGNC:10526]	zf-C2H2
ENSG00000122986	7.22198	8.26922	28.6835	358.539	195.388	151.222	14.7249	235.049	-3.99292	6.70093e-10	9.30137e-09	HVCN1	12	110627841	110704950	-	3688	protein_coding	hydrogen voltage gated channel 1 [Source:HGNC Symbol;Acc:HGNC:28240]	-
ENSG00000130270	148.452	80.8546	117.192	8.71449	1.05047	9.75624	115.5	6.50707	4.1783	6.79531e-10	9.42678e-09	ATP8B3	19	1782075	1812276	-	7014	protein_coding	ATPase phospholipid transporting 8B3 [Source:HGNC Symbol;Acc:HGNC:13535]	-
ENSG00000177432	121.971	171.816	107.358	768.12	480.066	896.355	133.715	714.847	-2.41906	6.93085e-10	9.60911e-09	NAP1L5	4	88695915	88697829	-	1915	protein_coding	nucleosome assembly protein 1 like 5 [Source:HGNC Symbol;Acc:HGNC:19968]	-
ENSG00000255085	4.01221	0	2.45858	61.0014	73.5331	50.0008	2.15693	61.5117	-4.79616	7.01265e-10	9.71676e-09	AF186192.2	8	144700353	144708517	+	1680	transcribed_unprocessed_pseudogene	zinc finger protein 154 (ZNF154) pseudogene	-
ENSG00000121060	1616.92	1897.33	1417.78	409.581	552.548	423.177	1644.01	461.769	1.83132	7.07158e-10	9.79262e-09	TRIM25	17	56836387	56914080	-	9501	protein_coding	tripartite motif containing 25 [Source:HGNC Symbol;Acc:HGNC:12932]	-
ENSG00000114013	0	0	0	11.2043	130.259	189.027	0	110.163	-9.46878	7.15432e-10	9.90133e-09	CD86	3	122055366	122121139	+	3433	protein_coding	CD86 molecule [Source:HGNC Symbol;Acc:HGNC:1705]	-
ENSG00000280138	32.9001	33.9957	21.3077	248.985	127.107	243.906	29.4012	206.666	-2.81352	7.19315e-10	9.94917e-09	AC027290.2	12	122870059	122888720	-	18662	TEC	novel transcript	-
ENSG00000184702	4.81465	2.75641	5.73669	122.003	49.3722	63.4156	4.43592	78.2635	-4.12906	7.20259e-10	9.95634e-09	2024-09-05	22	19714464	19724224	+	4603	protein_coding	septin 5 [Source:HGNC Symbol;Acc:HGNC:9164]	-
ENSG00000173638	649.176	271.965	512.205	2870.8	3245.96	2246.38	477.782	2787.71	-2.5443	7.29141e-10	1.00732e-08	SLC19A1	21	45493572	45544411	-	9998	protein_coding	solute carrier family 19 member 1 [Source:HGNC Symbol;Acc:HGNC:10937]	-
ENSG00000172508	528.81	2185.83	1829.19	78.4304	75.634	182.93	1514.61	112.331	3.75379	7.31386e-10	1.00982e-08	CARNS1	11	67414968	67425607	+	5670	protein_coding	carnosine synthase 1 [Source:HGNC Symbol;Acc:HGNC:29268]	-
ENSG00000264247	87.4662	75.3418	98.3433	303.762	359.262	304.883	87.0504	322.635	-1.88942	7.32959e-10	1.0114e-08	LINC00909	18	74591774	74598508	-	3742	lincRNA	long intergenic non-protein coding RNA 909 [Source:HGNC Symbol;Acc:HGNC:44331]	-
ENSG00000101336	0	0	1.63905	32.3681	155.47	254.882	0.546352	147.573	-8.0445	7.33406e-10	1.01142e-08	HCK	20	32052188	32101856	+	3092	protein_coding	HCK proto-oncogene, Src family tyrosine kinase [Source:HGNC Symbol;Acc:HGNC:4840]	-
ENSG00000271945	0	0	0	57.2666	38.8675	42.6836	0	46.2726	-8.21587	7.34033e-10	1.01168e-08	AL590426.2	6	76774983	76775860	+	786	lincRNA	novel transcript	-
ENSG00000105137	1701.98	1476.52	1816.89	590.095	552.548	490.251	1665.13	544.298	1.61323	7.3699e-10	1.01516e-08	SYDE1	19	15107403	15114988	+	3965	protein_coding	synapse defective Rho GTPase homolog 1 [Source:HGNC Symbol;Acc:HGNC:25824]	-
ENSG00000185896	5940.48	7612.28	6633.25	926.225	1684.96	1745.15	6728.67	1452.11	2.21203	7.551e-10	1.0395e-08	LAMP1	13	113297241	113323672	+	5739	protein_coding	lysosomal associated membrane protein 1 [Source:HGNC Symbol;Acc:HGNC:6499]	-
ENSG00000144550	0.802442	2.75641	0	56.0217	116.602	46.3422	1.18628	72.9888	-5.9995	7.63537e-10	1.05049e-08	CPNE9	3	9703807	9729908	+	2335	protein_coding	copine family member 9 [Source:HGNC Symbol;Acc:HGNC:24336]	-
ENSG00000265817	8.02442	13.782	8.19527	135.697	69.3312	90.2453	10.0006	98.4245	-3.30521	7.85875e-10	1.08059e-08	FSBP	8	94372170	94436952	-	3597	protein_coding	fibrinogen silencer binding protein [Source:HGNC Symbol;Acc:HGNC:43653]	-
ENSG00000170312	1537.48	113.013	585.962	22.4087	29.4132	29.2687	745.485	27.0302	4.78494	7.96488e-10	1.09454e-08	CDK1	10	60778331	60794852	+	3931	protein_coding	cyclin dependent kinase 1 [Source:HGNC Symbol;Acc:HGNC:1722]	-
ENSG00000161921	64.9978	90.0426	157.349	481.787	1086.19	1402.46	104.13	990.145	-3.24917	7.97429e-10	1.09519e-08	CXCL16	17	4733526	4739922	-	2794	protein_coding	C-X-C motif chemokine ligand 16 [Source:HGNC Symbol;Acc:HGNC:16642]	-
ENSG00000141506	0	0	0	14.9391	148.117	101.221	0	88.0923	-9.14712	8.12356e-10	1.11503e-08	PIK3R5	17	8878911	8965712	-	7506	protein_coding	phosphoinositide-3-kinase regulatory subunit 5 [Source:HGNC Symbol;Acc:HGNC:30035]	-
ENSG00000225964	0	0	0	52.2869	45.1703	37.8054	0	45.0876	-8.17948	8.20059e-10	1.12495e-08	NRIR	2	6828514	6840464	-	973	antisense	negative regulator of interferon response [Source:HGNC Symbol;Acc:HGNC:51269]	-
ENSG00000173714	0.802442	0	2.45858	98.3492	188.035	29.2687	1.08701	105.217	-6.5657	8.32315e-10	1.14109e-08	WFIKKN2	17	50834650	50842348	+	3971	protein_coding	WAP, follistatin/kazal, immunoglobulin, kunitz and netrin domain containing 2 [Source:HGNC Symbol;Acc:HGNC:30916]	-
ENSG00000163563	0	0	0	29.8782	43.0694	141.466	0	71.4711	-8.84354	8.34311e-10	1.14316e-08	MNDA	1	158831317	158849506	+	2059	protein_coding	myeloid cell nuclear differentiation antigen [Source:HGNC Symbol;Acc:HGNC:7183]	-
ENSG00000178038	322.582	226.025	595.796	32.3681	58.8265	45.1226	381.468	45.4391	3.06668	8.42173e-10	1.15325e-08	ALS2CL	3	46668997	46693704	-	9057	protein_coding	ALS2 C-terminal like [Source:HGNC Symbol;Acc:HGNC:20605]	-
ENSG00000205544	60.9856	81.7734	83.5918	283.843	285.728	373.176	75.4503	314.249	-2.05893	8.4458e-10	1.15587e-08	TMEM256	17	7402975	7404137	-	707	protein_coding	transmembrane protein 256 [Source:HGNC Symbol;Acc:HGNC:28618]	-
ENSG00000129354	174.13	121.282	48.3521	3.73478	0	4.87812	114.588	2.87097	5.36091	8.60643e-10	1.17717e-08	AP1M2	19	10572671	10587315	-	2214	protein_coding	adaptor related protein complex 1 subunit mu 2 [Source:HGNC Symbol;Acc:HGNC:558]	-
ENSG00000240476	56.9734	222.35	35.2397	0	0	0	104.854	0	8.92942	9.06224e-10	1.23815e-08	LINC00973	3	98981058	98983096	+	962	lincRNA	long intergenic non-protein coding RNA 973 [Source:HGNC Symbol;Acc:HGNC:48868]	-
ENSG00000091409	2193.88	1110.83	1289.12	6975.32	6840.68	9553.8	1531.28	7789.93	-2.34676	9.06284e-10	1.23815e-08	ITGA6	2	172427354	172506282	+	6533	protein_coding	integrin subunit alpha 6 [Source:HGNC Symbol;Acc:HGNC:6142]	-
ENSG00000129250	5691.72	7097.75	7674.87	1777.76	1941.27	1125.63	6821.45	1614.88	2.07853	9.07283e-10	1.23879e-08	KIF1C	17	4997948	5028401	+	8580	protein_coding	kinesin family member 1C [Source:HGNC Symbol;Acc:HGNC:6317]	-
ENSG00000111269	934.043	1106.24	1348.94	3713.62	3717.62	3502.49	1129.74	3644.58	-1.68977	9.20429e-10	1.256e-08	CREBL2	12	12611827	12645108	+	3922	protein_coding	cAMP responsive element binding protein like 2 [Source:HGNC Symbol;Acc:HGNC:2350]	Others
ENSG00000040275	2713.06	622.029	769.536	88.3898	128.158	103.66	1368.21	106.736	3.67962	9.37815e-10	1.27898e-08	SPDL1	5	169583634	169604778	+	4777	protein_coding	spindle apparatus coiled-coil protein 1 [Source:HGNC Symbol;Acc:HGNC:26010]	-
ENSG00000145335	171.723	68.9102	119.651	1152.8	612.425	771.963	120.095	845.73	-2.81454	9.40202e-10	1.28149e-08	SNCA	4	89724099	89838315	-	4014	protein_coding	synuclein alpha [Source:HGNC Symbol;Acc:HGNC:11138]	-
ENSG00000179136	0	0	0	95.8593	55.675	25.6101	0	59.0482	-8.56828	9.45216e-10	1.28757e-08	LINC00670	17	12549782	12642854	+	3410	lincRNA	long intergenic non-protein coding RNA 670 [Source:HGNC Symbol;Acc:HGNC:44338]	-
ENSG00000157992	8.02442	8.26922	9.0148	108.309	140.763	51.2203	8.43615	100.097	-3.57006	9.4923e-10	1.29229e-08	KRTCAP3	2	27442366	27446481	+	1403	protein_coding	keratinocyte associated protein 3 [Source:HGNC Symbol;Acc:HGNC:28943]	-
ENSG00000107338	606.646	1189.85	1050.63	199.188	207.994	193.905	949.043	200.362	2.24353	9.54774e-10	1.29908e-08	SHB	9	37919134	38069211	-	2783	protein_coding	SH2 domain containing adaptor protein B [Source:HGNC Symbol;Acc:HGNC:10838]	-
ENSG00000213144	28.8879	40.4273	20.4882	323.681	177.53	169.515	29.9345	223.575	-2.90347	9.57574e-10	1.30213e-08	AC084880.1	12	119194850	119195394	+	545	processed_pseudogene	PDGFA associated protein 1 (PDAP1) pseudogene	-
ENSG00000183648	117.959	112.094	150.793	440.704	431.744	442.69	126.949	438.379	-1.78727	9.58416e-10	1.30252e-08	NDUFB1	14	92116122	92121917	-	2263	protein_coding	NADH:ubiquinone oxidoreductase subunit B1 [Source:HGNC Symbol;Acc:HGNC:7695]	-
ENSG00000123240	1513.41	4052.84	3564.12	318.701	551.498	397.567	3043.46	422.589	2.84792	9.65685e-10	1.31164e-08	OPTN	10	13099449	13138308	+	5138	protein_coding	optineurin [Source:HGNC Symbol;Acc:HGNC:17142]	-
ENSG00000197461	24.0733	128.632	26.2249	1724.22	818.318	824.403	59.6435	1122.31	-4.23676	9.66508e-10	1.31199e-08	PDGFA	7	497258	520296	-	4151	protein_coding	platelet derived growth factor subunit A [Source:HGNC Symbol;Acc:HGNC:8799]	-
ENSG00000084112	3669.57	3978.41	6923.37	943.654	1173.38	967.088	4857.12	1028.04	2.24009	9.74749e-10	1.32241e-08	SSH1	12	108778192	108857590	-	14537	protein_coding	slingshot protein phosphatase 1 [Source:HGNC Symbol;Acc:HGNC:30579]	-
ENSG00000123329	0.802442	0.918802	0.819527	29.8782	80.8864	141.466	0.846924	84.0767	-6.63732	9.76666e-10	1.32425e-08	ARHGAP9	12	57472255	57488814	-	5127	protein_coding	Rho GTPase activating protein 9 [Source:HGNC Symbol;Acc:HGNC:14130]	-
ENSG00000247400	10.4318	11.9444	1.63905	136.942	173.328	86.5867	8.00508	132.286	-4.05438	9.77631e-10	1.32479e-08	DNAJC3-DT	13	95648733	95676925	-	3010	lincRNA	DNAJC3 divergent transcript [Source:HGNC Symbol;Acc:HGNC:39808]	-
ENSG00000169857	362.704	402.435	534.332	107.064	110.3	117.075	433.157	111.479	1.95822	1.00426e-09	1.36009e-08	AVEN	15	33866227	34039176	-	1808	protein_coding	apoptosis and caspase activation inhibitor [Source:HGNC Symbol;Acc:HGNC:13509]	-
ENSG00000105357	253.572	125.876	43.4349	2301.87	1448.6	1623.2	140.961	1791.22	-3.66722	1.02207e-09	1.3834e-08	MYH14	19	50188186	50310544	+	10392	protein_coding	myosin heavy chain 14 [Source:HGNC Symbol;Acc:HGNC:23212]	-
ENSG00000071127	11700.4	14358.1	9893.33	2864.58	2798.46	3928.11	11984	3197.05	1.90632	1.02941e-09	1.39253e-08	WDR1	4	10074339	10116949	-	7827	protein_coding	WD repeat domain 1 [Source:HGNC Symbol;Acc:HGNC:12754]	-
ENSG00000171346	41.727	79.017	56.5474	0	0	0	59.0971	0	8.10209	1.03579e-09	1.40036e-08	KRT15	17	41513743	41522529	-	7069	protein_coding	keratin 15 [Source:HGNC Symbol;Acc:HGNC:6421]	-
ENSG00000143194	0	0	0	46.0623	33.6151	57.3179	0	45.6651	-8.19646	1.05702e-09	1.42823e-08	MAEL	1	166975582	167022214	+	3148	protein_coding	maelstrom spermatogenic transposon silencer [Source:HGNC Symbol;Acc:HGNC:25929]	Others
ENSG00000163257	782.381	612.841	877.714	219.107	211.145	226.833	757.645	219.028	1.79082	1.05995e-09	1.43135e-08	DCAF16	4	17800655	17810758	-	4816	protein_coding	DDB1 and CUL4 associated factor 16 [Source:HGNC Symbol;Acc:HGNC:25987]	-
ENSG00000225972	1.60488	2.75641	2.45858	32.3681	66.1798	156.1	2.27329	84.8826	-5.22999	1.07455e-09	1.45024e-08	MTND1P23	1	629062	629433	+	372	unprocessed_pseudogene	MT-ND1 pseudogene 23 [Source:HGNC Symbol;Acc:HGNC:42092]	-
ENSG00000185634	6.41954	3.67521	4.09764	231.556	46.2208	81.7086	4.7308	119.829	-4.6556	1.07971e-09	1.45637e-08	SHC4	15	48823735	48963444	-	6063	protein_coding	SHC adaptor protein 4 [Source:HGNC Symbol;Acc:HGNC:16743]	-
ENSG00000188385	4.81465	10.1068	7.37575	58.5115	77.735	87.8062	7.43241	74.6842	-3.3395	1.0829e-09	1.45982e-08	JAKMIP3	10	132104671	132184809	+	7608	protein_coding	Janus kinase and microtubule interacting protein 3 [Source:HGNC Symbol;Acc:HGNC:23523]	-
ENSG00000111424	226.289	568.739	381.08	3.73478	28.3628	32.9273	392.036	21.675	4.17222	1.08406e-09	1.46054e-08	VDR	12	47841537	47943048	-	5674	protein_coding	vitamin D receptor [Source:HGNC Symbol;Acc:HGNC:12679]	THR-like
ENSG00000173992	163.698	266.453	236.024	1150.31	843.529	835.378	222.058	943.073	-2.0869	1.12151e-09	1.51013e-08	CCS	11	66592821	66606019	+	2474	protein_coding	copper chaperone for superoxide dismutase [Source:HGNC Symbol;Acc:HGNC:1613]	-
ENSG00000183145	6.41954	0	0.819527	164.33	76.6845	76.8304	2.41302	105.948	-5.42271	1.1301e-09	1.52082e-08	RIPPLY3	21	37006150	37019659	+	2319	protein_coding	ripply transcriptional repressor 3 [Source:HGNC Symbol;Acc:HGNC:3047]	-
ENSG00000128656	168.513	87.2862	113.095	1178.95	702.766	4351.29	122.965	2077.67	-4.07815	1.14172e-09	1.53557e-08	CHN1	2	174799363	175005369	-	4971	protein_coding	chimerin 1 [Source:HGNC Symbol;Acc:HGNC:1943]	-
ENSG00000189431	1.60488	0	0.819527	74.6956	39.9179	71.9523	0.808137	62.1886	-6.21274	1.14351e-09	1.53711e-08	RASSF10	11	13009577	13012106	+	2530	protein_coding	Ras association domain family member 10 [Source:HGNC Symbol;Acc:HGNC:33984]	-
ENSG00000205089	4.01221	11.9444	10.6539	89.6347	74.5835	119.514	8.87017	94.5774	-3.42232	1.15225e-09	1.54796e-08	CCNI2	5	132747445	132754403	+	3162	protein_coding	cyclin I family member 2 [Source:HGNC Symbol;Acc:HGNC:33869]	-
ENSG00000077380	2067.09	2192.26	1912.78	761.895	656.545	756.109	2057.38	724.85	1.50527	1.15959e-09	1.55693e-08	DYNC1I2	2	171687409	171748420	+	4695	protein_coding	dynein cytoplasmic 1 intermediate chain 2 [Source:HGNC Symbol;Acc:HGNC:2964]	-
ENSG00000125703	157.279	127.714	103.26	583.871	523.135	437.811	129.418	514.939	-1.99213	1.17337e-09	1.57452e-08	ATG4C	1	62784135	62865513	+	3110	protein_coding	autophagy related 4C cysteine peptidase [Source:HGNC Symbol;Acc:HGNC:16040]	-
ENSG00000102554	1187.61	598.14	1216.18	2.48985	23.1104	69.5132	1000.64	31.7045	4.98083	1.18375e-09	1.58754e-08	KLF5	13	73054976	73077542	+	3893	protein_coding	Kruppel like factor 5 [Source:HGNC Symbol;Acc:HGNC:6349]	zf-C2H2
ENSG00000026103	585.783	804.871	819.527	2.48985	30.4637	58.5375	736.727	30.497	4.59352	1.19336e-09	1.59951e-08	FAS	10	88990582	89015785	+	4253	protein_coding	Fas cell surface death receptor [Source:HGNC Symbol;Acc:HGNC:11920]	-
ENSG00000100558	89.8735	84.5298	47.5326	2.48985	3.15142	6.09765	73.9786	3.91297	4.2468	1.19793e-09	1.60473e-08	PLEK2	14	67386983	67412200	-	1603	protein_coding	pleckstrin 2 [Source:HGNC Symbol;Acc:HGNC:19238]	-
[truncated: 6,263 more rows]
